# Supplementary material for: Soundscape and fish passive acoustic monitoring around a North Sea gas-production platform in the Dogger Bank
Source: PLoS One. 2025 Apr 2;20(4):e0319536. doi: 10.1371/journal.pone.0319536 (PMC11964218; doi:10.1371/journal.pone.0319536)
Supplement: S1 Table — (XLSX) [file pone.0319536.s001.xlsx]

## Sheet: Sheet1
Family	Species	Common name	Habitat	Before_First wave (Sept 2015)	After leg piling-installation_First wave (Oct 2015)	July 2016_Second wave	May 2017_Second wave	Sounds	Sound_mechanisms	Number_mechanisms	Sex of sound producer	Reference for fish sound production
Acipenseridae	Acipenser sturio	Sturgeon	demersal	N	N	N	N	NA	NA	NA	NA
Agonidae	Agonus cataphractus	Hooknose	demersal	N	N	N	N	NA	NA	NA	NA
Alosidae	Alosa alosa	Allis shad	pelagic-neritic	N	N	N	N	NA	NA	NA	NA
Alosidae	Alosa fallax	Twaite shad	pelagic-neritic	N	N	N	N	NA	NA	NA	NA
Alosidae	Sardina pilchardus	European pilchard	pelagic-neritic	N	N	N	N	NA	NA	NA	NA
Ammodytidae	Ammodytes marinus	Lesser sand-eel	benthopelagic	N	N	N	N	NA	NA	NA	NA
Ammodytidae	Ammodytes tobianus	Small sandeel	demersal	N	N	N	N	NA	NA	NA	NA
Ammodytidae	Gymnammodytes semisquamatus	Smooth sandeel	demersal	N	N	N	N	NA	NA	NA	NA
Ammodytidae	Hyperoplus immaculatus	Greater sand-eel	demersal	N	N	N	N	NA	NA	NA	NA
Ammodytidae	Hyperoplus lanceolatus	Great sandeel	demersal	N	N	N	N	NA	NA	NA	NA
Anarhichadidae	Anarhichas lupus	Atlantic wolffish	demersal	N	N	N	N	NA	NA	NA	NA
Anguillidae	Anguilla anguilla	European eel	demersal	N	N	N	N	Y	O	1	NA	Lagardère, J. P., & Ernande, B. (2004). Sounds recorded in salt marshes and attributed to the European eel. Comptes rendus biologies, 327(4), 353-359.
Argentinidae	Argentina silus	Greater argentine	bathypelagic	N	N	N	N	NA	NA	NA	NA
Argentinidae	Argentina sphyraena	Argentine	bathydemersal	N	N	N	N	NA	NA	NA	NA
Atherinidae	Atherina presbyter	Sand smelt	pelagic-neritic	N	N	N	N	NA	NA	NA	NA
Belonidae	Belone belone	Garfish	pelagic-oceanic	N	N	N	N	NA	NA	NA	NA
Berycidae	Beryx decadactylus	Alfonsino	bathydemersal	N	N	N	N	NA	NA	NA	NA
Blenniidae	Lipophrys pholis	Shanny	demersal	N	N	N	N	NA	NA	NA	NA
Bothidae	Arnoglossus laterna	Mediterranean scaldfish	demersal	N	N	N	N	NA	NA	NA	NA
Bramidae	Brama brama	Atlantic pomfret	pelagic-neritic	N	N	N	N	NA	NA	NA	NA
Callionymidae	Callionymus lyra	Dragonet	demersal	Y	Y	Y	Y	NA	NA	NA	NA
Callionymidae	Callionymus maculatus	Spotted dragonet	demersal	N	N	N	N	NA	NA	NA	NA
Callionymidae	Callionymus reticulatus	Reticulated dragonet	demersal	N	N	N	N	NA	NA	NA	NA
Carangidae	Trachinotus ovatus	Pompano	pelagic-neritic	N	N	Y	Y	A	NA	NA	NA	Fish, M. P., & Mowbray, W. H. (1970). Sounds of western North Atlantic fishes: a reference file of biological underwater sounds. Baltimore: Johns Hopkins Press.
Carangidae	Trachurus trachurus	Atlantic horse mackerel	pelagic-neritic	N	N	Y	Y	A	NA	NA	NA	Protasov, V. R., & Romanenko, E. V. (1962) Sounds emitted by some fish, and their signal importance. Zoologicheskii Zhurnal, 41(10): 1516-1528.
Carapidae	Echiodon drummondii	Drummond's pearlfish	bathydemersal	N	N	N	N	NA	NA	NA	NA
Centriscidae	Macroramphosus scolopax	Longspine snipefish	demersal	N	N	N	N	Y	NA	NA	NA	Fish, M. P., & Mowbray, W. H. (1970). Sounds of western North Atlantic fishes: a reference file of biological underwater sounds. Baltimore: Johns Hopkins Press.
Clupeidae	Sprattus sprattus	European sprat	pelagic-neritic	N	N	N	N	NA	NA	NA	NA
Clupeidae	Clupea harengus	Atlantic herring	benthopelagic	N	N	N	N	Y	NA	NA	NA	Fish, M. P., & Mowbray, W. H. (1970). Sounds of western North Atlantic fishes: a reference file of biological underwater sounds. Baltimore: Johns Hopkins Press.
Congridae	Conger conger	European conger	demersal	N	N	N	N	NA	NA	NA	NA
Cottidae	Artediellus atlanticus	Atlantic hookear sculpin	demersal	N	N	N	N	NA	NA	NA	NA
Cottidae	Micrenophrys lilljeborgii	Norway bullhead	demersal	N	N	N	N	NA	NA	NA	NA
Cottidae	Taurulus bubalis	Longspined bullhead	demersal	N	N	N	N	NA	NA	NA	NA
Cottidae	Triglops murrayi	Moustache sculpin	demersal	N	N	N	N	NA	NA	NA	NA
Cottidae	Myoxocephalus scorpius	Shorthorn sculpin	demersal	N	N	N	N	Y	NA	NA	NA	Kaschner, K. 2012. The SOUNDS table in FishBase. FishBase (R. Froese and D. Pauly). World Wide Web electronic publication, www.fishbase.org, version (08/2012).
Cyclopteridae	Cyclopterus lumpus	Lumpfish	benthopelagic	N	N	N	N	NA	NA	NA	NA
Engraulidae	Engraulis encrasicolus	European anchovy	pelagic-neritic	N	N	N	N	NA	NA	NA	NA
Gadidae	Pollachius virens	Saithe	demersal	N	N	N	N	A	SWME	NA	NA	Fish, M. P., & Mowbray, W. H. (1970). Sounds of western North Atlantic fishes: a reference file of biological underwater sounds. Baltimore: Johns Hopkins Press. Hawkins, A. D., & Rasmussen, K. J. (1978). The calls of gadoid fish. Journal of the Marine Biological Association of the United Kingdom, 58(4), 891-911; Skjæraasen, J. E., Meager, J. J., & Heino, M. (2012). Secondary sexual characteristic…
Gadidae	Merlangius merlangus	Whiting	benthopelagic	Y	Y	Y	Y	N	BP	0	NA	Hawkins, A. D., & Picciulin, M. (2019). The importance of underwater sounds to gadoid fishes. The Journal of the Acoustical Society of America, 146(5), 3536-3551.
Gadidae	Micromesistius poutassou	Blue whiting	bathypelagic	N	N	N	N	N	NA	0	NA	Hawkins, A. D., & Picciulin, M. (2019). The importance of underwater sounds to gadoid fishes. The Journal of the Acoustical Society of America, 146(5), 3536-3551.
Gadidae	Trisopterus esmarkii	Norway pout	benthopelagic	N	N	N	N	N	NA	0	NA	Hawkins, A. D., & Picciulin, M. (2019). The importance of underwater sounds to gadoid fishes. The Journal of the Acoustical Society of America, 146(5), 3536-3551.
Gadidae	Trisopterus luscus	Pouting	benthopelagic	N	N	Y	Y	N	BP	0	NA	Hawkins, A. D., & Picciulin, M. (2019). The importance of underwater sounds to gadoid fishes. The Journal of the Acoustical Society of America, 146(5), 3536-3551.
Gadidae	Trisopterus minutus	Poor cod	benthopelagic	N	N	Y	Y	N	BP	0	NA	Hawkins, A. D., & Picciulin, M. (2019). The importance of underwater sounds to gadoid fishes. The Journal of the Acoustical Society of America, 146(5), 3536-3551.
Gadidae	Gadiculus thori	Silvery cod	pelagic-oceanic	N	N	N	N	NA	NA	NA	NA
Gadidae	Gadus morhua	Atlantic cod	benthopelagic	N	N	Y	Y	Y	SWME	1	B	Hawkins, A. D., & Rasmussen, K. J. (1978). The calls of gadoid fish. Journal of the Marine Biological Association of the United Kingdom, 58(4), 891-911; reviewed in: Hawkins, A. D., & Picciulin, M. (2019). The importance of underwater sounds to gadoid fishes. The Journal of the Acoustical Society of America, 146(5), 3536-3551.
Gadidae	Melanogrammus aeglefinus	Haddock	demersal	N	N	Y	Y	Y	SWME	1	B	Hawkins, A. D., & Amorim, M. C. P. (2000). Spawning sounds of the male haddock, Melanogrammus aeglefinus. Environmental Biology of Fishes, 59(1), 29-41. 2000; reviewed in Hawkins, A. D., & Picciulin, M. (2019). The importance of underwater sounds to gadoid fishes. The Journal of the Acoustical Society of America, 146(5), 3536-3551.
Gadidae	Pollachius pollachius	Pollack	benthopelagic	N	N	Y	Y	Y	NA	NA	NA	Hawkins, A. D., & Rasmussen, K. J. (1978). The calls of gadoid fish. Journal of the Marine Biological Association of the United Kingdom, 58(4), 891-911; Wilson, L. J., Burrows, M. T., Hastie, G. D., & Wilson, B. (2014). Temporal variation and characterization of grunt sounds produced by Atlantic cod Gadus morhua and pollack Pollachius pollachius during the spawning season. Journal of fish biology…
Gaidropsaridae	Ciliata mustela	Fivebeard rockling	demersal	N	N	Y	Y	NA	NA	NA	NA
Gaidropsaridae	Ciliata septentrionalis	Northern rockling	demersal	N	N	N	N	NA	NA	NA	NA
Gaidropsaridae	Enchelyopus cimbrius	Fourbeard rockling	demersal	N	N	N	N	NA	NA	NA	NA
Gaidropsaridae	Gaidropsarus mediterraneus	Shore rockling	demersal	N	N	N	N	NA	NA	NA	NA
Gaidropsaridae	Gaidropsarus vulgaris	Three-bearded rockling	demersal	N	N	N	N	NA	NA	NA	NA
Gasterosteidae	Gasterosteus aculeatus	Three-spined stickleback	benthopelagic	N	N	N	N	NA	NA	NA	NA
Gasterosteidae	Pungitius pungitius	Ninespine stickleback	benthopelagic	N	N	N	N	NA	NA	NA	NA
Gasterosteidae	Spinachia spinachia	Sea stickleback	benthopelagic	N	N	N	N	NA	NA	NA	NA
Gobiidae	Aphia minuta	Transparent goby	pelagic-neritic	N	N	N	N	NA	NA	NA	NA
Gobiidae	Buenia jeffreysii	Jeffrey's goby	demersal	N	N	N	N	NA	NA	NA	NA
Gobiidae	Crystallogobius linearis	Crystal goby	demersal	N	N	N	N	NA	NA	NA	NA
Gobiidae	Lesueurigobius friesii	Fries's goby	demersal	N	N	N	N	NA	NA	NA	NA
Gobiidae	Pomatoschistus lozanoi	Lozano's goby	demersal	N	N	N	N	NA	NA	NA	NA
Gobiidae	Thorogobius ephippiatus	Leopard-spotted goby	demersal	N	N	N	N	NA	NA	NA	NA
Gobiidae	Gobius niger	Black goby	demersal	N	N	N	N	Y	NA	NA	NA	Malavasi, S., Collatuzzo, S., & Torricelli, P. (2008). Interspecific variation of acoustic signals in Mediterranean gobies (Perciformes, Gobiidae): comparative analysis and evolutionary outlook. Biological Journal of the Linnean Society, 93(4), 763-778.
Gobiidae	Pomatoschistus flavescens	Two-spotted goby	reef-associated	N	N	N	N	Y	NA	NA	NA	de Jong, K., Amorim, M. C. P., Fonseca, P. J., Klein, A., Heubel, K. U. (2016). Noise affects acoustic courtship behavior similarly in two species of gobies. Proceedings of Meetings on Acoustics, 27(1).
Gobiidae	Pomatoschistus microps	Common goby	demersal	N	N	N	N	Y	NA	NA	M	Bolgan, M., Pedroso, S. S., Picciulin, M., Fonseca, P. J., Amorim, M. C. P. 2013. Differential investment in acoustic communication during social interactions in two closely-related sand goby species. Behaviour, 150(2): 133-152.
Gobiidae	Pomatoschistus minutus	Sand goby	demersal	N	N	N	N	Y	NA	NA	M	Pedroso, S. S., Barber, I., Svensson, O., Fonseca, P. J., Amorim, M. C. P. 2013. Courtship sounds advertise species identity and male quality in sympatric Pomatoschistus spp. Gobies. PLoS ONE, 8(6).
Gobiidae	Pomatoschistus pictus	Painted goby	demersal	N	N	N	N	Y	PSTR	1	M	Amorim, M. C. P., Neves, A. S. M. 2008. Male painted gobies Pomatoschistus pictus vocalise to defend territories. Behaviour, 145(8): 1065-1083.
Labridae	Centrolabrus exoletus	Rock cook	reef-associated	N	N	N	N	NA	NA	NA	NA
Labridae	Coris julis	Mediterranean rainbow wrasse	reef-associated	N	N	N	N	NA	NA	NA	NA
Labridae	Ctenolabrus rupestris	Goldsinny-wrasse	reef-associated	N	N	N	N	NA	NA	NA	NA
Labridae	Labrus bergylta	Ballan wrasse	reef-associated	N	N	N	N	NA	NA	NA	NA
Labridae	Labrus mixtus	Cuckoo wrasse	reef-associated	N	N	N	N	NA	NA	NA	NA
Labridae	Symphodus melops	Corkwing wrasse	reef-associated	N	N	N	N	NA	NA	NA	NA
Lamnidae	Lamna nasus	Porbeagle	pelagic-oceanic	N	N	N	N	NA	NA	NA	NA
Lampridae	Lampris guttatus	Opah	bathypelagic	N	N	N	N	NA	NA	NA	NA
Leuciscidae	Leuciscus aspius	Asp	benthopelagic	N	N	N	N	NA	NA	NA	NA
Liparidae	Liparis liparis	Striped seasnail	demersal	N	N	N	N	NA	NA	NA	NA
Liparidae	Liparis montagui	Montagus seasnail	demersal	N	N	N	N	NA	NA	NA	NA
Lophiidae	Lophius budegassa	Blackbellied angler	bathydemersal	N	N	N	N	NA	NA	NA	NA
Lophiidae	Lophius piscatorius	Angler	bathydemersal	N	N	N	N	NA	NA	NA	NA
Lotidae	Brosme brosme	Cusk	demersal	N	N	N	N	NA	NA	NA	NA
Lotidae	Molva dypterygia	Blue ling	demersal	N	N	N	N	NA	NA	NA	NA
Lotidae	Molva molva	Ling	demersal	N	N	N	N	NA	NA	NA	NA
Lumpenidae	Leptoclinus maculatus	Daubed shanny	demersal	N	N	N	N	NA	NA	NA	NA
Lumpenidae	Lumpenus lampretaeformis	Snakeblenny	demersal	N	N	N	N	NA	NA	NA	NA
Macrouridae	Coryphaenoides rupestris	Roundnose grenadier	bathypelagic	N	N	N	N	M	SWMI	1	M	Marshall NB. 1965. Systematic and biological studies of Macrourid fish (Anacanthini, Teleostii). Deep-Sea Res 12, 299-322
Merlucciidae	Merluccius merluccius	European hake	demersal	N	N	N	N	Y	SWME	1	B	Groison, A. L., Kjesbu, O. S., & Suquet, M. (2011). Sexual dimorphism of drumming muscles in European hake (Merluccius merluccius). Environmental biology of fishes, 91(1), 7-13; reviewed in Hawkins, A. D., & Picciulin, M. (2019). The importance of underwater sounds to gadoid fishes. The Journal of the Acoustical Society of America, 146(5), 3536-3551.
Molidae	Mola mola	Ocean sunfish	pelagic-oceanic	N	N	N	N	NA	NA	NA	NA
Moronidae	Dicentrarchus labrax	European seabass	demersal	N	N	N	N	NA	NA	NA	NA
Mugilidae	Chelon auratus	Golden grey mullet	pelagic-neritic	N	N	N	N	NA	NA	NA	NA
Mugilidae	Chelon labrosus	Thicklip grey mullet	demersal	N	N	N	N	NA	NA	NA	NA
Mugilidae	Chelon ramada	Thinlip grey mullet	pelagic-neritic	N	N	N	N	NA	NA	NA	NA
Mullidae	Mullus barbatus	Red mullet	demersal	Y	Y	N	N	NA	NA	NA	NA
Mullidae	Mullus surmuletus	Surmullet	demersal	N	N	N	N	NA	NA	NA	NA
Myctophidae	Myctophum punctatum	Spotted lanternfish	bathypelagic	N	N	N	N	NA	NA	NA	NA
Myxinidae	Myxine glutinosa	Atlantic hagfish	benthopelagic	N	N	N	N	NA	NA	NA	NA
Nemichthyidae	Nemichthys scolopaceus	Slender snipe eel	bathypelagic	N	N	N	N	NA	NA	NA	NA
Osmeridae	Osmerus eperlanus	European smelt	pelagic-neritic	N	N	N	N	NA	NA	NA	NA
Paralepididae	Paralepis coregonoides	Sharpchin barracudina	bathypelagic	N	N	N	N	NA	NA	NA	NA
Petromyzontidae	Lampetra fluviatilis	River lamprey	demersal	N	N	N	N	NA	NA	NA	NA
Petromyzontidae	Petromyzon marinus	Sea lamprey	demersal	N	N	N	N	NA	NA	NA	NA
Pholidae	Pholis gunnellus	Rock gunnel	demersal	N	N	N	N	NA	NA	NA	NA
Phycidae	Phycis blennoides	Greater forkbeard	benthopelagic	N	N	N	N	NA	NA	NA	NA
Pleuronectidae	Glyptocephalus cynoglossus	Witch flounder	demersal	N	N	N	N	NA	NA	NA	NA
Pleuronectidae	Hippoglossoides platessoides	American plaice	demersal	N	N	N	N	NA	NA	NA	NA
Pleuronectidae	Hippoglossus hippoglossus	Atlantic halibut	demersal	N	N	N	N	NA	NA	NA	NA
Pleuronectidae	Limanda limanda	Common dab	demersal	Y	Y	Y	Y	NA	NA	NA	NA
Pleuronectidae	Microstomus kitt	Lemon sole	demersal	N	N	N	N	NA	NA	NA	NA
Pleuronectidae	Platichthys flesus	European flounder	demersal	N	N	Y	Y	NA	NA	NA	NA
Pleuronectidae	Pleuronectes platessa	European plaice	demersal	N	N	N	N	NA	NA	NA	NA
Ranicipitidae	Raniceps raninus	Tadpole fish	demersal	N	N	N	N	NA	NA	NA	NA
Salmonidae	Salmo salar	Atlantic salmon	benthopelagic	N	N	N	N	A	AM	1	NA	Rountree, R. A., Juanes, F., & Bolgan, M. (2018). Air movement sound production by alewife, white sucker, and four salmonid fishes suggests the phenomenon is widespread among freshwater fishes. PloS one, 13(9), e0204247.
Salmonidae	Salmo trutta	Sea trout	pelagic-neritic	N	N	N	N	Y	AM	1	NA	Rountree, R. A., Juanes, F., & Bolgan, M. (2018). Air movement sound production by alewife, white sucker, and four salmonid fishes suggests the phenomenon is widespread among freshwater fishes. PloS one, 13(9), e0204247.
Salmonidae	Salvelinus alpinus	Arctic char	benthopelagic	N	N	N	N	Y	AM	1	B	Bolgan, M., O'Brien, J., Rountree, R. A., & Gammell, M. (2016). Does the Arctic charr Salvelinus alpinus produce sounds in a captive setting?. Journal of Fish Biology, 89(3), 1857-1865.
Sciaenidae	Argyrosomus regius	Meagre	benthopelagic	N	N	N	N	Y	SWME	1	B	Lagardère, J. P., & Mariani, A. (2006). Spawning sounds in meagre Argyrosomus regius recorded in the Gironde estuary, France. Journal of Fish Biology, 69(6), 1697-1708.
Scomberesocidae	Scomberesox saurus	Atlantic saury	pelagic-oceanic	N	N	N	N	NA	NA	NA	NA
Scombridae	Euthynnus alletteratus	Little tunny	pelagic-oceanic	N	N	N	N	NA	NA	NA	NA
Scombridae	Katsuwonus pelamis	Skipjack tuna	pelagic-oceanic	N	N	N	N	NA	NA	NA	NA
Scombridae	Orcynopsis unicolor	Plain bonito	pelagic-neritic	N	N	N	N	NA	NA	NA	NA
Scombridae	Sarda sarda	Atlantic bonito	pelagic-neritic	N	N	N	N	NA	NA	NA	NA
Scombridae	Scomber scombrus	Atlantic mackerel	pelagic-neritic	N	N	N	N	NA	NA	NA	NA
Scombridae	Thunnus thynnus	Atlantic bluefin tuna	pelagic-oceanic	N	N	N	N	NA	NA	NA	NA
Scophthalmidae	Lepidorhombus whiffiagonis	Megrim	bathydemersal	N	N	N	N	NA	NA	NA	NA
Scophthalmidae	Scophthalmus maximus	Turbot	demersal	N	N	N	N	NA	NA	NA	NA
Scophthalmidae	Scophthalmus rhombus	Brill	demersal	N	N	N	N	NA	NA	NA	NA
Scophthalmidae	Zeugopterus norvegicus	Norwegian topknot	benthopelagic	N	N	N	N	NA	NA	NA	NA
Scophthalmidae	Zeugopterus punctatus	Topknot	demersal	N	N	N	N	NA	NA	NA	NA
Sebastidae	Helicolenus dactylopterus	Blackbelly rosefish	bathydemersal	N	N	N	N	NA	NA	NA	NA
Sebastidae	Sebastes norvegicus	Golden redfish	pelagic-oceanic	N	N	N	N	NA	NA	NA	NA
Sebastidae	Sebastes viviparus	Norway redfish	demersal	N	N	N	N	NA	NA	NA	NA
Soleidae	Buglossidium luteum	Solenette	demersal	N	N	N	N	NA	NA	NA	NA
Soleidae	Microchirus variegatus	Thickback sole	demersal	N	N	N	N	NA	NA	NA	NA
Soleidae	Pegusa lascaris	Sand sole	demersal	N	N	N	N	NA	NA	NA	NA
Soleidae	Solea solea	Common sole	demersal	N	N	Y	Y	NA	NA	NA	NA
Sparidae	Boops boops	Bogue	demersal	N	N	N	N	NA	NA	NA	NA
Sparidae	Pagellus acarne	Axillary seabream	benthopelagic	N	N	N	N	NA	NA	NA	NA
Sparidae	Pagellus bogaraveo	Blackspot seabream	benthopelagic	N	N	N	N	NA	NA	NA	NA
Sparidae	Pagellus erythrinus	Common pandora	benthopelagic	N	N	N	N	NA	NA	NA	NA
Sparidae	Sparus aurata	Gilthead seabream	demersal	N	N	N	N	NA	NA	NA	NA
Sparidae	Spondyliosoma cantharus	Black seabream	benthopelagic	N	N	N	N	NA	NA	NA	NA
Sternoptychidae	Argyropelecus olfersii	Silver hatchetfish	bathypelagic	N	N	N	N	NA	NA	NA	NA
Sternoptychidae	Maurolicus muelleri	Silvery lightfish	bathypelagic	N	N	N	N	NA	NA	NA	NA
Stichaeidae	Chirolophis ascanii	Yarrell's blenny	benthopelagic	N	N	N	N	NA	NA	NA	NA
Syngnathidae	Entelurus aequoreus	Snake pipefish	demersal	N	N	N	N	NA	NA	NA	NA
Syngnathidae	Nerophis lumbriciformis	Worm pipefish	demersal	N	N	N	N	NA	NA	NA	NA
Syngnathidae	Nerophis ophidion	Straightnose pipefish	demersal	N	N	N	N	NA	NA	NA	NA
Syngnathidae	Syngnathus rostellatus	Nilsson's pipefish	demersal	N	N	N	N	NA	NA	NA	NA
Syngnathidae	Syngnathus typhle	Broadnosed pipefish	demersal	N	N	N	N	NA	NA	NA	NA
Syngnathidae	Hippocampus hippocampus	Short snouted seahorse	demersal	N	N	N	N	Y	NA	NA	NA	Dufossé, L. 1874. Recherches sur les bruits et les sons expressifs que font entendre les poissons d’Europe et sur les organes producteurs de ces phénomènes acoustiques ainsi que sur les appareils de L'audition de plusieurs de ces animaux. Imprimerie de E. Martinet, Paris, France.
Syngnathidae	Syngnathus acus	Greater pipefish	demersal	N	N	N	N	Y	NA	NA	NA	Burkenroad, M. D. (1931). Notes on the sound-producing marine fishes of Louisiana. Copeia, 1931(1), 20-28.
Trachinidae	Trachinus draco	Greater weever	demersal	N	N	N	N	NA	NA	NA	NA
Trachipteridae	Trachipterus arcticus	Dealfish	bathypelagic	N	N	N	N	NA	NA	NA	NA
Trichiuridae	Aphanopus carbo	Black scabbardfish	bathypelagic	N	N	N	N	NA	NA	NA	NA
Triglidae	Chelidonichthys cuculus	Red gurnard	demersal	N	N	N	N	Y	NA	NA	NA	Amorim, M. C. P. (2006). Diversity of sound production in fish. Communication in fishes, 1, 71-104.
Triglidae	Chelidonichthys lucerna	Tub gurnard	demersal	N	N	N	N	Y	NA	NA	NA	Amorim, M. C. P. (2006). Diversity of sound production in fish. Communication in fishes, 1, 71-104.
Triglidae	Eutrigla gurnardus	Grey gurnard	demersal	Y	Y	Y	Y	Y	NA	NA	NA	Amorim, M. C. P., & Hawkins, A. D. (2005). Ontogeny of acoustic and feeding behaviour in the grey gurnard, Eutrigla gurnardus. Ethology, 111(3), 255-269;
Xiphiidae	Xiphias gladius	Swordfish	pelagic-oceanic	N	N	N	N	NA	NA	NA	NA
Zeidae	Zeus faber	John dory	benthopelagic	N	N	N	N	Y	SWMI	1	B	Onuki, A., & Somiya, H. (2004). Two types of sounds and additional spinal nerve innervation to the sonic muscle in John Dory, Zeus faber (Zeiformes: Teleostei). Marine Biological Association of the United Kingdom. Journal of the Marine Biological Association of the United Kingdom, 84(4), 843.; Radford, C. A., Putland, R. L., & Mensinger, A. F. (2018). Barking mad: The vocalisation of the John Dor…
Zoarcidae	Lycodes vahlii	Vahl's eelpout	bathydemersal	N	N	N	N	NA	NA	NA	NA
Zoarcidae	Zoarces viviparus	Eelpout	demersal	N	N	N	N	NA	NA	NA	NA

## Sheet: note
List of North Sea fish https://fishbase.us/TrophicEco/FishEcoList.php?ve_code=139 on 11 May 2023

## Sheet: Sheet3
Species	Name	Family	Habitat	Length (cm)	Trophic Level	Status
Acipenser sturio	Sturgeon	Acipenseridae	demersal	600.0 TL	3.5	native
Agonus cataphractus	Hooknose	Agonidae	demersal	21.0 TL	3.4	native
Alopias vulpinus	Thresher	Alopiidae	pelagic-oceanic	573.3 TL	4.5	native
Alosa alosa	Allis shad	Alosidae	pelagic-neritic	83.0 TL	3	native
Alosa fallax	Twaite shad	Alosidae	pelagic-neritic	60.0 SL	4	native
Sardina pilchardus	European pilchard	Alosidae	pelagic-neritic	27.5 SL	3.1	native
Ammodytes marinus	Lesser sand-eel	Ammodytidae	benthopelagic	25.0 TL	3.3	native
Ammodytes tobianus	Small sandeel	Ammodytidae	demersal	20.0 SL	3.1	native
Gymnammodytes semisquamatus	Smooth sandeel	Ammodytidae	demersal	30.0 SL	2.7	native
Hyperoplus immaculatus	Greater sand-eel	Ammodytidae	demersal	35.0 SL	4.4	native
Hyperoplus lanceolatus	Great sandeel	Ammodytidae	demersal	40.0 SL	4	native
Anarhichas lupus	Atlantic wolffish	Anarhichadidae	demersal	150.0 TL	3.9	native
Anguilla anguilla	European eel	Anguillidae	demersal	133.0 TL	3.5	native
Argentina silus	Greater argentine	Argentinidae	bathypelagic	70.0 SL	3.3	native
Argentina sphyraena	Argentine	Argentinidae	bathydemersal	35.0 SL	3.5	native
Atherina presbyter	Sand smelt	Atherinidae	pelagic-neritic	20.0 TL	3.7	native
Belone belone	Garfish	Belonidae	pelagic-oceanic	104.0 TL	4.2	native
Beryx decadactylus	Alfonsino	Berycidae	bathydemersal	100.0 TL	4.1	native
Lipophrys pholis	Shanny	Blenniidae	demersal	17.0 TL	3.5	native
Arnoglossus laterna	Mediterranean scaldfish	Bothidae	demersal	25.0 SL	3.6	native
Brama brama	Atlantic pomfret	Bramidae	pelagic-neritic	100.0 TL	4.1	native
Callionymus lyra	Dragonet	Callionymidae	demersal	30.5 TL	3.3	native
Callionymus maculatus		Callionymidae	demersal	16.5 TL	3.3	native
Callionymus reticulatus	Reticulated dragonet	Callionymidae	demersal	18.5 TL	3.3	native
Trachinotus ovatus	Pompano	Carangidae	pelagic-neritic	70.0 TL	3.7	native
Trachurus trachurus	Atlantic horse mackerel	Carangidae	pelagic-neritic	70.0 TL	3.7	native
Echiodon drummondii		Carapidae	bathydemersal	30.0 TL	4	native
Prionace glauca	Blue shark	Carcharhinidae	pelagic-oceanic	400.0 TL	4.3	native
Macroramphosus scolopax	Longspine snipefish	Centriscidae	demersal	20.0 TL	3.5	native
Centrophorus squamosus	Leafscale gulper shark	Centrophoridae	bathydemersal	164.0 TL	4.5	native
Deania calceus	Birdbeak dogfish	Centrophoridae	bathydemersal	127.0 TL	4.3	native
Cetorhinus maximus	Basking shark	Cetorhinidae	pelagic-oceanic	1,520.0 TL	3.2	native
Chimaera monstrosa	Rabbit fish	Chimaeridae	bathydemersal	150.0 TL	3.8	native
Clupea harengus	Atlantic herring	Clupeidae	benthopelagic	45.0 SL	3.4	native
Sprattus sprattus	European sprat	Clupeidae	pelagic-neritic	16.0 SL	3	native
Conger conger	European conger	Congridae	demersal	300.0 TL	4.3	native
Artediellus atlanticus	Atlantic hookear sculpin	Cottidae	demersal	15.0 SL	3.6	native
Micrenophrys lilljeborgii	Norway bullhead	Cottidae	demersal	7.4 SL	3.8	native
Myoxocephalus scorpius	Shorthorn sculpin	Cottidae	demersal	60.0 TL	3.7	native
Taurulus bubalis	Longspined bullhead	Cottidae	demersal	25.0 SL	3.6	native
Triglops murrayi	Moustache sculpin	Cottidae	demersal	20.0 SL	3.5	native
Cyclopterus lumpus	Lumpfish	Cyclopteridae	benthopelagic	61.0 TL	3.7	native
Dalatias licha	Kitefin shark	Dalatiidae	bathydemersal	182.0 TL	4.2	native
Dasyatis pastinaca	Common stingray	Dasyatidae	demersal	69.5 WD	4.1	native
Pteroplatytrygon violacea	Pelagic stingray	Dasyatidae	pelagic-oceanic	96.0 WD	4.4	native
Remora remora	Shark sucker	Echeneidae	reef-associated	86.4 TL	3.5	native
Echinorhinus brucus	Bramble shark	Echinorhinidae	bathydemersal	310.0 TL	4.4	native
Engraulis encrasicolus	European anchovy	Engraulidae	pelagic-neritic	20.0 SL	3.1	native
Etmopterus princeps	Great lanternshark	Etmopteridae	bathydemersal	94.0 TL	4.2	native
Etmopterus spinax	Velvet belly	Etmopteridae	bathydemersal	60.0 TL	4.1	native
Gadiculus thori	Silvery cod	Gadidae	pelagic-oceanic	15.0 TL	3.5	native
Gadus morhua	Atlantic cod	Gadidae	benthopelagic	200.0 TL	4.1	native
Melanogrammus aeglefinus	Haddock	Gadidae	demersal	112.0 TL	4	native
Merlangius merlangus	Whiting	Gadidae	benthopelagic	91.5 TL	4.4	native
Micromesistius poutassou	Blue whiting	Gadidae	bathypelagic	55.5 TL	4.1	native
Pollachius pollachius	Pollack	Gadidae	benthopelagic	130.0 TL	4.3	native
Pollachius virens	Saithe	Gadidae	demersal	130.0 TL	4.3	native
Trisopterus esmarkii	Norway pout	Gadidae	benthopelagic	35.0 TL	3.7	native
Trisopterus luscus	Pouting	Gadidae	benthopelagic	46.0 TL	3.7	native
Trisopterus minutus	Poor cod	Gadidae	benthopelagic	40.0 TL	3.7	native
Ciliata mustela	Fivebeard rockling	Gaidropsaridae	demersal	25.0 TL	3.5	native
Ciliata septentrionalis	Northern rockling	Gaidropsaridae	demersal	20.0 TL	3.5	native
Enchelyopus cimbrius	Fourbeard rockling	Gaidropsaridae	demersal	41.0 TL	3.6	native
Gaidropsarus mediterraneus	Shore rockling	Gaidropsaridae	demersal	50.0 TL	3.5	native
Gaidropsarus vulgaris	Three-bearded rockling	Gaidropsaridae	demersal	60.0 TL	3.5	native
Gasterosteus aculeatus	Three-spined stickleback	Gasterosteidae	benthopelagic	11.0 TL	3.3	native
Pungitius pungitius	Ninespine stickleback	Gasterosteidae	benthopelagic	9.0 TL	3.3	native
Spinachia spinachia	Sea stickleback	Gasterosteidae	benthopelagic	22.0 SL	3.5	native
Aphia minuta	Transparent goby	Gobiidae	pelagic-neritic	7.9 TL	3.1	native
Buenia jeffreysii	Jeffrey's goby	Gobiidae	demersal	6.0 TL	3.6	native
Crystallogobius linearis	Crystal goby	Gobiidae	demersal	4.7 SL	3.4	native
Gobius niger	Black goby	Gobiidae	demersal	18.0 TL	3.3	native
Lesueurigobius friesii	Fries's goby	Gobiidae	demersal	13.0 TL	3.4	native
Pomatoschistus flavescens	Two-spotted goby	Gobiidae	reef-associated	6.0 TL	3.2	native
Pomatoschistus lozanoi	Lozano's goby	Gobiidae	demersal	8.0 TL	3.1	native
Pomatoschistus microps	Common goby	Gobiidae	demersal	9.0 TL	3.3	native
Pomatoschistus minutus	Sand goby	Gobiidae	demersal	11.0 TL	3.4	native
Pomatoschistus pictus	Painted goby	Gobiidae	demersal	6.0 TL	3.1	native
Thorogobius ephippiatus	Leopard-spotted goby	Gobiidae	demersal	13.0 TL	3	native
Hexanchus griseus	Bluntnose sixgill shark	Hexanchidae	bathydemersal	482.0 TL	4.5	native
Centrolabrus exoletus	Rock cook	Labridae	reef-associated	18.0 TL	3.5	native
Coris julis	Mediterranean rainbow wrasse	Labridae	reef-associated	30.0 SL	3.4	native
Ctenolabrus rupestris	Goldsinny-wrasse	Labridae	reef-associated	18.0 TL	3.6	native
Labrus bergylta	Ballan wrasse	Labridae	reef-associated	65.9 TL	4	native
Labrus mixtus	Cuckoo wrasse	Labridae	reef-associated	40.0 SL	3.9	native
Symphodus melops	Corkwing wrasse	Labridae	reef-associated	28.0 SL	3.4	native
Lamna nasus	Porbeagle	Lamnidae	pelagic-oceanic	350.0 TL	4.5	native
Lampris guttatus	Opah	Lampridae	bathypelagic	200.0 TL	4.2	native
Leuciscus aspius	Asp	Leuciscidae	benthopelagic	120.0 TL	4.5	native
Liparis liparis	Striped seasnail	Liparidae	demersal	15.0 TL	3.6	native
Liparis montagui	Montagus seasnail	Liparidae	demersal	15.5 TL	3.5	native
Lophius budegassa	Blackbellied angler	Lophiidae	bathydemersal	100.0 SL	4.4	native
Lophius piscatorius	Angler	Lophiidae	bathydemersal	200.0 SL	4.4	native
Brosme brosme	Cusk	Lotidae	demersal	120.0 TL	3.9	native
Molva dypterygia	Blue ling	Lotidae	demersal	155.0 TL	4.5	native
Molva molva	Ling	Lotidae	demersal	200.0 TL	4.4	native
Leptoclinus maculatus	Daubed shanny	Lumpenidae	demersal	20.0 TL	3.3	native
Lumpenus lampretaeformis	Snakeblenny	Lumpenidae	demersal	50.0 TL	3.6	native
Coryphaenoides rupestris	Roundnose grenadier	Macrouridae	bathypelagic	110.0 TL	3.7	native
Merluccius merluccius	European hake	Merlucciidae	demersal	140.0 TL	4.5	native
Mola mola	Ocean sunfish	Molidae	pelagic-oceanic	333.0 TL	3.3	native
Dicentrarchus labrax	European seabass	Moronidae	demersal	103.0 TL	3.5	native
Chelon auratus	Golden grey mullet	Mugilidae	pelagic-neritic	61.0 FL	2.8	native
Chelon labrosus	Thicklip grey mullet	Mugilidae	demersal	75.0 SL	2.6	native
Chelon ramada	Thinlip grey mullet	Mugilidae	pelagic-neritic	70.0 TL	2.3	native
Mullus barbatus	Red mullet	Mullidae	demersal	38.2 TL	3.1	native
Mullus surmuletus	Surmullet	Mullidae	demersal	40.0 SL	3.5	native
Myctophum punctatum	Spotted lanternfish	Myctophidae	bathypelagic	11.0 SL	3.4	native
Myliobatis aquila	Common eagle ray	Myliobatidae	benthopelagic	183.0 WD	3.6	native
Myxine glutinosa	Atlantic hagfish	Myxinidae	benthopelagic	95.0 TL	3.4	native
Nemichthys scolopaceus	Slender snipe eel	Nemichthyidae	bathypelagic	130.0 TL	3.4	native
Osmerus eperlanus	European smelt	Osmeridae	pelagic-neritic	45.0 TL	3.5	native
Paralepis coregonoides	Sharpchin barracudina	Paralepididae	bathypelagic	50.0 SL	4.1	native
Galeus melastomus	Blackmouth catshark	Pentanchidae	demersal	90.0 TL	4.2	native
Lampetra fluviatilis	River lamprey	Petromyzontidae	demersal	50.0 TL	4.5	native
Petromyzon marinus	Sea lamprey	Petromyzontidae	demersal	120.0 TL	4.4	native
Pholis gunnellus	Rock gunnel	Pholidae	demersal	25.0 SL	3.5	native
Phycis blennoides	Greater forkbeard	Phycidae	benthopelagic	110.0 TL	3.7	native
Glyptocephalus cynoglossus	Witch flounder	Pleuronectidae	demersal	60.0 SL	3.2	native
Hippoglossoides platessoides	American plaice	Pleuronectidae	demersal	82.6 TL	3.7	native
Hippoglossus hippoglossus	Atlantic halibut	Pleuronectidae	demersal	470.0 TL	4	native
Limanda limanda	Common dab	Pleuronectidae	demersal	40.0 SL	3	native
Microstomus kitt	Lemon sole	Pleuronectidae	demersal	65.0 TL	3.2	native
Platichthys flesus	European flounder	Pleuronectidae	demersal	60.0 TL	3.3	native
Pleuronectes platessa	European plaice	Pleuronectidae	demersal	100.0 SL	3.2	native
Amblyraja radiata	Starry ray	Rajidae	demersal	105.0 TL	4.2	native
Dipturus batis	Blue skate	Rajidae	demersal	285.0 TL	3.5	native
Dipturus oxyrinchus	Longnosed skate	Rajidae	bathydemersal	150.0 TL	3.5	native
Leucoraja circularis	Sandy ray	Rajidae	demersal	120.0 TL	3.5	native
Leucoraja fullonica	Shagreen ray	Rajidae	bathydemersal	120.0 TL	3.5	native
Leucoraja naevus	Cuckoo ray	Rajidae	demersal	81.0 TL	4.2	native
Raja clavata	Thornback ray	Rajidae	demersal	139.0 TL	3.8	native
Raja montagui	Spotted ray	Rajidae	demersal	83.5 TL	3.9	native
Raniceps raninus	Tadpole fish	Ranicipitidae	demersal	30.0 TL	3.8	native
Salmo salar	Atlantic salmon	Salmonidae	benthopelagic	150.0 TL	4.5	native
Salmo trutta	Sea trout	Salmonidae	pelagic-neritic	140.0 SL	3.4	native
Salvelinus alpinus	Arctic char	Salmonidae	benthopelagic	107.0 TL	4.4	native
Argyrosomus regius	Meagre	Sciaenidae	benthopelagic	230.0 TL	4.3	native
Scomberesox saurus	Atlantic saury	Scomberesocidae	pelagic-oceanic	50.0 TL	3.8	native
Euthynnus alletteratus	Little tunny	Scombridae	pelagic-oceanic	122.0 TL	4.3	native
Katsuwonus pelamis	Skipjack tuna	Scombridae	pelagic-oceanic	110.0 FL	4.4	native
Orcynopsis unicolor	Plain bonito	Scombridae	pelagic-neritic	130.0 FL	4.5	native
Sarda sarda	Atlantic bonito	Scombridae	pelagic-neritic	91.4 FL	4.2	native
Scomber scombrus	Atlantic mackerel	Scombridae	pelagic-neritic	60.0 FL	3.6	native
Thunnus thynnus	Atlantic bluefin tuna	Scombridae	pelagic-oceanic	458.0 TL	4.4	native
Lepidorhombus whiffiagonis	Megrim	Scophthalmidae	bathydemersal	60.0 TL	4.3	native
Scophthalmus maximus	Turbot	Scophthalmidae	demersal	100.0 SL	4.4	native
Scophthalmus rhombus	Brill	Scophthalmidae	demersal	75.0 TL	4.4	native
Zeugopterus norvegicus	Norwegian topknot	Scophthalmidae	benthopelagic	12.0 SL	4	native
Zeugopterus punctatus	Topknot	Scophthalmidae	demersal	25.0 SL	4	native
Scyliorhinus canicula	Lesser spotted dogfish	Scyliorhinidae	demersal	100.0 TL	3.8	native
Scyliorhinus stellaris	Nursehound	Scyliorhinidae	reef-associated	170.0 TL	4	native
Helicolenus dactylopterus	Blackbelly rosefish	Sebastidae	bathydemersal	50.0 TL	3.9	native
Sebastes norvegicus	Golden redfish	Sebastidae	pelagic-oceanic	100.0 TL	4	native
Sebastes viviparus	Norway redfish	Sebastidae	demersal	66.5 TL	4	native
Buglossidium luteum	Solenette	Soleidae	demersal	20.0 TL	3.3	native
Microchirus variegatus	Thickback sole	Soleidae	demersal	35.0 SL	3.3	native
Pegusa lascaris	Sand sole	Soleidae	demersal	40.0 SL	3.3	native
Solea solea	Common sole	Soleidae	demersal	70.0 SL	3.2	native
Centroscymnus coelolepis	Portuguese dogfish	Somniosidae	bathydemersal	121.0 TL	4.5	native
Centroselachus crepidater	Longnose velvet dogfish	Somniosidae	bathydemersal	130.0 TL	4.2	native
Boops boops	Bogue	Sparidae	demersal	40.0 TL	2.8	native
Pagellus acarne	Axillary seabream	Sparidae	benthopelagic	36.0 SL	3.5	native
Pagellus bogaraveo	Blackspot seabream	Sparidae	benthopelagic	70.0 SL	4.2	native
Pagellus erythrinus	Common pandora	Sparidae	benthopelagic	60.0 SL	3.5	native
Sparus aurata	Gilthead seabream	Sparidae	demersal	70.0 TL	3.7	native
Spondyliosoma cantharus	Black seabream	Sparidae	benthopelagic	60.0 SL	3.3	native
Squalus acanthias	Picked dogfish	Squalidae	benthopelagic	160.0 TL	4.4	native
Squatina squatina	Angelshark	Squatinidae	demersal	244.0 TL	4.1	native
Argyropelecus olfersii		Sternoptychidae	bathypelagic	9.0 TL	3.4	native
Maurolicus muelleri	Silvery lightfish	Sternoptychidae	bathypelagic	8.0 TL	3	native
Chirolophis ascanii	Yarrell's blenny	Stichaeidae	benthopelagic	25.0 SL	3.2	native
Entelurus aequoreus	Snake pipefish	Syngnathidae	demersal	60.0 TL	3.5	native
Hippocampus hippocampus	Short snouted seahorse	Syngnathidae	demersal	15.0 TL	3.2	native
Nerophis lumbriciformis	Worm pipefish	Syngnathidae	demersal	17.0 TL	4	native
Nerophis ophidion	Straightnose pipefish	Syngnathidae	demersal	30.0 TL	3.5	native
Syngnathus acus	Greater pipefish	Syngnathidae	demersal	50.0 TL	3.3	native
Syngnathus rostellatus	Nilsson's pipefish	Syngnathidae	demersal	18.5 TL	3.7	native
Syngnathus typhle	Broadnosed pipefish	Syngnathidae	demersal	35.0 TL	4.3	native
Tetronarce nobiliana	Electric ray	Torpedinidae	benthopelagic	180.0 TL	4.5	native
Torpedo marmorata	Marbled electric ray	Torpedinidae	reef-associated	100.0 TL	4.6	native
Echiichthys vipera	Lesser weever	Trachinidae	demersal	15.0 SL	4.4	native
Trachinus draco	Greater weever	Trachinidae	demersal	53.0 TL	4.2	native
Trachipterus arcticus	Dealfish	Trachipteridae	bathypelagic	300.0 TL	4.5	native
Galeorhinus galeus	Tope shark	Triakidae	benthopelagic	195.0 TL	4.3	native
Mustelus asterias	Starry smooth-hound	Triakidae	demersal	140.0 TL	3.6	native
Mustelus mustelus	Smooth-hound	Triakidae	demersal	200.0 TL	4.3	native
Aphanopus carbo	Black scabbardfish	Trichiuridae	bathypelagic	151.0 TL	4.5	native
Chelidonichthys cuculus	Red gurnard	Triglidae	demersal	70.0 TL	3.8	native
Chelidonichthys lucerna	Tub gurnard	Triglidae	demersal	82.8 TL	4	native
Eutrigla gurnardus	Grey gurnard	Triglidae	demersal	60.0 TL	3.9	native
Xiphias gladius	Swordfish	Xiphiidae	pelagic-oceanic	455.0 FL	4.5	native
Zeus faber	John dory	Zeidae	benthopelagic	90.0 TL	4.5	native
Lycodes vahlii	Vahl's eelpout	Zoarcidae	bathydemersal	52.0 TL	3.4	questionable
Zoarces viviparus	Eelpout	Zoarcidae	demersal	52.0 TL	3.5	nativ
