# Supplementary material for: Soundscape and fish passive acoustic monitoring around a North Sea gas-production platform in the Dogger Bank
Source: PLoS One. 2025 Apr 2;20(4):e0319536. doi: 10.1371/journal.pone.0319536 (PMC11964218; doi:10.1371/journal.pone.0319536)
Supplement: S1. File — (CSV) [file pone.0319536.s004.csv]

	Location	File_DateTime	File_Duration	n_sound_types	type_of_sound	number_of _sounds
1	70m NE	2022-07-20 00:18:36	19	0	0	0
2	70m NE	2022-07-20 00:47:36	19	0	0	0
3	70m NE	2022-07-20 01:16:37	19	0	0	0
4	70m NE	2022-07-20 01:45:38	19	0	0	0
5	70m NE	2022-07-20 02:14:39	19	0	0	0
6	70m NE	2022-07-20 02:43:40	19	0	0	0
7	70m NE	2022-07-20 03:12:40	19	0	0	0
8	70m NE	2022-07-20 03:41:41	19	0	0	0
9	70m NE	2022-07-20 04:10:42	19	0	0	0
10	70m NE	2022-07-20 04:39:43	19	0	0	0
11	70m NE	2022-07-20 05:08:44	19	0	0	0
12	70m NE	2022-07-20 05:37:44	19	0	0	0
13	70m NE	2022-07-20 06:06:45	19	0	0	0
14	70m NE	2022-07-20 06:35:46	19	0	0	0
15	70m NE	2022-07-20 07:04:47	19	0	0	0
16	70m NE	2022-07-20 07:33:48	19	0	0	0
17	70m NE	2022-07-20 08:02:48	19	0	0	0
18	70m NE	2022-07-20 08:31:49	19	0	0	0
19	70m NE	2022-07-20 09:00:50	19	0	0	0
20	70m NE	2022-07-20 09:29:51	19	0	0	0
21	70m NE	2022-07-20 09:58:52	19	0	0	0
22	70m NE	2022-07-20 10:27:52	19	0	0	0
23	70m NE	2022-07-20 10:56:53	19	0	0	0
24	70m NE	2022-07-20 11:25:54	19	0	0	0
25	70m NE	2022-07-20 11:54:55	19	0	0	0
26	70m NE	2022-07-20 12:23:56	19	0	0	0
27	70m NE	2022-07-20 12:52:56	19	0	0	0
28	70m NE	2022-07-20 13:21:57	19	0	0	0
29	70m NE	2022-07-20 13:50:58	19	0	0	0
30	70m NE	2022-07-20 14:19:59	19	0	0	0
31	70m NE	2022-07-20 14:49:00	19	0	0	0
32	70m NE	2022-07-20 15:18:00	19	0	0	0
33	70m NE	2022-07-20 15:47:01	19	0	0	0
34	70m NE	2022-07-20 16:16:02	19	0	0	0
35	70m NE	2022-07-20 16:45:03	19	0	0	0
36	70m NE	2022-07-20 17:14:04	19	0	0	0
37	70m NE	2022-07-20 17:43:04	19	0	0	0
38	70m NE	2022-07-20 18:12:05	19	0	0	0
39	70m NE	2022-07-20 18:41:06	19	0	0	0
40	70m NE	2022-07-20 19:10:07	19	0	0	0
41	70m NE	2022-07-20 19:39:08	19	0	0	0
42	70m NE	2022-07-20 20:08:08	19	0	0	0
43	70m NE	2022-07-20 20:37:09	19	0	0	0
44	70m NE	2022-07-20 21:06:10	19	0	0	0
45	70m NE	2022-07-20 21:35:11	19	0	0	0
46	70m NE	2022-07-20 22:04:12	19	0	0	0
47	70m NE	2022-07-20 22:33:12	19	0	0	0
48	70m NE	2022-07-20 23:02:13	19	0	0	0
49	70m NE	2022-07-20 23:31:14	19	0	0	0
50	70m NE	2022-07-25 00:13:53	19	0	0	0
51	70m NE	2022-07-25 00:42:54	19	0	0	0
52	70m NE	2022-07-25 01:11:55	19	0	0	0
53	70m NE	2022-07-25 01:40:56	19	0	0	0
54	70m NE	2022-07-25 02:09:57	19	0	0	0
55	70m NE	2022-07-25 02:38:57	19	0	0	0
56	70m NE	2022-07-25 03:07:58	19	0	0	0
57	70m NE	2022-07-25 03:36:59	19	0	0	0
58	70m NE	2022-07-25 04:06:00	19	0	0	0
59	70m NE	2022-07-25 04:35:01	19	0	0	0
60	70m NE	2022-07-25 05:04:01	19	0	0	0
61	70m NE	2022-07-25 05:33:02	19	0	0	0
62	70m NE	2022-07-25 06:02:03	19	0	0	0
63	70m NE	2022-07-25 06:31:04	19	0	0	0
64	70m NE	2022-07-25 07:00:05	19	0	0	0
65	70m NE	2022-07-25 07:29:05	19	0	0	0
66	70m NE	2022-07-25 07:58:06	19	0	0	0
67	70m NE	2022-07-25 08:27:07	19	0	0	0
68	70m NE	2022-07-25 08:56:08	19	0	0	0
69	70m NE	2022-07-25 09:25:09	19	0	0	0
70	70m NE	2022-07-25 09:54:09	19	0	0	0
71	70m NE	2022-07-25 10:23:10	19	0	0	0
72	70m NE	2022-07-25 10:52:11	19	0	0	0
73	70m NE	2022-07-25 11:21:12	19	0	0	0
74	70m NE	2022-07-25 11:50:13	19	0	0	0
75	70m NE	2022-07-25 12:19:13	19	0	0	0
76	70m NE	2022-07-25 12:48:14	19	0	0	0
77	70m NE	2022-07-25 13:17:15	19	0	0	0
78	70m NE	2022-07-25 13:46:16	19	0	0	0
79	70m NE	2022-07-25 14:15:17	19	0	0	0
80	70m NE	2022-07-25 14:44:17	19	0	0	0
81	70m NE	2022-07-25 15:13:18	19	0	0	0
82	70m NE	2022-07-25 15:42:19	19	0	0	0
83	70m NE	2022-07-25 16:11:20	19	0	0	0
84	70m NE	2022-07-25 16:40:21	19	0	0	0
85	70m NE	2022-07-25 17:09:21	19	0	0	0
86	70m NE	2022-07-25 17:38:22	19	0	0	0
87	70m NE	2022-07-25 18:07:23	19	0	0	0
88	70m NE	2022-07-25 18:36:24	19	0	0	0
89	70m NE	2022-07-25 19:05:25	19	0	0	0
90	70m NE	2022-07-25 19:34:25	19	0	0	0
91	70m NE	2022-07-25 20:03:26	19	0	0	0
92	70m NE	2022-07-25 20:32:27	19	0	0	0
93	70m NE	2022-07-25 21:01:28	19	0	0	0
94	70m NE	2022-07-25 21:30:29	19	0	0	0
95	70m NE	2022-07-25 21:59:29	19	0	0	0
96	70m NE	2022-07-25 22:28:30	19	0	0	0
97	70m NE	2022-07-25 22:57:31	19	0	0	0
98	70m NE	2022-07-25 23:26:32	19	0	0	0
99	70m NE	2022-07-25 23:55:32	19	0	0	0
100	70m NE	2022-08-01 00:01:30	19	0	0	0
101	70m NE	2022-08-01 00:30:31	19	0	0	0
102	70m NE	2022-08-01 00:59:32	19	0	0	0
103	70m NE	2022-08-01 01:28:33	19	0	0	0
104	70m NE	2022-08-01 01:57:33	19	0	0	0
105	70m NE	2022-08-01 02:26:34	19	0	0	0
106	70m NE	2022-08-01 02:55:35	19	0	0	0
107	70m NE	2022-08-01 03:24:36	19	0	0	0
108	70m NE	2022-08-01 03:53:37	19	0	0	0
109	70m NE	2022-08-01 04:22:37	19	0	0	0
110	70m NE	2022-08-01 04:51:38	19	0	0	0
111	70m NE	2022-08-01 05:20:39	19	0	0	0
112	70m NE	2022-08-01 05:49:40	19	0	0	0
113	70m NE	2022-08-01 06:18:41	19	0	0	0
114	70m NE	2022-08-01 06:47:41	19	0	0	0
115	70m NE	2022-08-01 07:16:42	19	0	0	0
116	70m NE	2022-08-01 07:45:43	19	0	0	0
117	70m NE	2022-08-01 08:14:44	19	0	0	0
118	70m NE	2022-08-01 08:43:45	19	0	0	0
119	70m NE	2022-08-01 09:12:45	19	0	0	0
120	70m NE	2022-08-01 09:41:46	19	0	0	0
121	70m NE	2022-08-01 10:10:47	19	0	0	0
122	70m NE	2022-08-01 10:39:48	19	0	0	0
123	70m NE	2022-08-01 11:08:49	19	0	0	0
124	70m NE	2022-08-01 11:37:49	19	0	0	0
125	70m NE	2022-08-01 12:06:50	19	0	0	0
126	70m NE	2022-08-01 12:35:51	19	0	0	0
127	70m NE	2022-08-01 13:04:52	19	0	0	0
128	70m NE	2022-08-01 13:33:53	19	0	0	0
129	70m NE	2022-08-01 14:02:53	19	0	0	0
130	70m NE	2022-08-01 14:31:54	19	0	0	0
131	70m NE	2022-08-01 15:00:55	19	0	0	0
132	70m NE	2022-08-01 15:29:56	19	0	0	0
133	70m NE	2022-08-01 15:58:57	19	0	0	0
134	70m NE	2022-08-01 16:27:57	19	0	0	0
135	70m NE	2022-08-01 16:56:58	19	0	0	0
136	70m NE	2022-08-01 17:25:59	19	0	0	0
137	70m NE	2022-08-01 17:55:00	19	0	0	0
138	70m NE	2022-08-01 18:24:01	19	0	0	0
139	70m NE	2022-08-01 18:53:01	19	0	0	0
140	70m NE	2022-08-01 19:22:02	19	0	0	0
141	70m NE	2022-08-01 19:51:03	19	0	0	0
142	70m NE	2022-08-01 20:20:04	19	0	0	0
143	70m NE	2022-08-01 20:49:05	19	0	0	0
144	70m NE	2022-08-01 21:18:05	19	0	0	0
145	70m NE	2022-08-01 21:47:06	19	0	0	0
146	70m NE	2022-08-01 22:16:07	19	0	0	0
147	70m NE	2022-08-01 22:45:08	19	0	0	0
148	70m NE	2022-08-01 23:14:09	19	0	0	0
149	70m NE	2022-08-01 23:43:09	19	0	0	0
150	70m NE	2022-08-05 00:15:24	19	0	0	0
151	70m NE	2022-08-05 00:44:24	19	0	0	0
152	70m NE	2022-08-05 01:13:25	19	0	0	0
153	70m NE	2022-08-05 01:42:26	19	0	0	0
154	70m NE	2022-08-05 02:11:27	19	0	0	0
155	70m NE	2022-08-05 02:40:28	19	0	0	0
156	70m NE	2022-08-05 03:09:28	19	0	0	0
157	70m NE	2022-08-05 03:38:29	19	0	0	0
158	70m NE	2022-08-05 04:07:30	19	0	0	0
159	70m NE	2022-08-05 04:36:31	19	0	0	0
160	70m NE	2022-08-05 05:05:32	19	0	0	0
161	70m NE	2022-08-05 05:34:32	19	0	0	0
162	70m NE	2022-08-05 06:03:33	19	0	0	0
163	70m NE	2022-08-05 06:32:34	19	0	0	0
164	70m NE	2022-08-05 07:01:35	19	0	0	0
165	70m NE	2022-08-05 07:30:36	19	0	0	0
166	70m NE	2022-08-05 07:59:36	19	0	0	0
167	70m NE	2022-08-05 08:28:37	19	0	0	0
168	70m NE	2022-08-05 08:57:38	19	0	0	0
169	70m NE	2022-08-05 09:26:39	19	0	0	0
170	70m NE	2022-08-05 09:55:40	19	0	0	0
171	70m NE	2022-08-05 10:24:40	19	0	0	0
172	70m NE	2022-08-05 10:53:41	19	0	0	0
173	70m NE	2022-08-05 11:22:42	19	0	0	0
174	70m NE	2022-08-05 11:51:43	19	0	0	0
175	70m NE	2022-08-05 12:20:44	19	0	0	0
176	70m NE	2022-08-05 12:49:44	19	0	0	0
177	70m NE	2022-08-05 13:18:45	19	0	0	0
178	70m NE	2022-08-05 13:47:46	19	0	0	0
179	70m NE	2022-08-05 14:16:47	19	0	0	0
180	70m NE	2022-08-05 14:45:48	19	0	0	0
181	70m NE	2022-08-05 15:14:48	19	0	0	0
182	70m NE	2022-08-05 15:43:49	19	0	0	0
183	70m NE	2022-08-05 16:12:50	19	0	0	0
184	70m NE	2022-08-05 16:41:51	19	0	0	0
185	70m NE	2022-08-05 17:10:52	19	0	0	0
186	70m NE	2022-08-05 17:39:52	19	0	0	0
187	70m NE	2022-08-05 18:08:53	19	0	0	0
188	70m NE	2022-08-05 18:37:54	19	0	0	0
189	70m NE	2022-08-05 19:06:55	19	0	0	0
190	70m NE	2022-08-05 19:35:56	19	0	0	0
191	70m NE	2022-08-05 20:04:56	19	0	0	0
192	70m NE	2022-08-05 20:33:57	19	0	0	0
193	70m NE	2022-08-05 21:02:58	19	0	0	0
194	70m NE	2022-08-05 21:31:59	19	0	0	0
195	70m NE	2022-08-05 22:01:00	19	0	0	0
196	70m NE	2022-08-05 22:30:00	19	0	0	0
197	70m NE	2022-08-05 22:59:01	19	0	0	0
198	70m NE	2022-08-05 23:28:02	19	0	0	0
199	70m NE	2022-08-05 23:57:03	19	0	0	0
200	70m NE	2022-08-10 00:10:42	19	0	0	0
201	70m NE	2022-08-10 00:39:43	19	0	0	0
202	70m NE	2022-08-10 01:08:43	19	0	0	0
203	70m NE	2022-08-10 01:37:44	19	0	0	0
204	70m NE	2022-08-10 02:06:45	19	0	0	0
205	70m NE	2022-08-10 02:35:46	19	0	0	0
206	70m NE	2022-08-10 03:04:47	19	0	0	0
207	70m NE	2022-08-10 03:33:47	19	0	0	0
208	70m NE	2022-08-10 04:02:48	19	0	0	0
209	70m NE	2022-08-10 04:31:49	19	0	0	0
210	70m NE	2022-08-10 05:00:50	19	0	0	0
211	70m NE	2022-08-10 05:29:51	19	0	0	0
212	70m NE	2022-08-10 05:58:51	19	0	0	0
213	70m NE	2022-08-10 06:27:52	19	0	0	0
214	70m NE	2022-08-10 06:56:53	19	0	0	0
215	70m NE	2022-08-10 07:25:54	19	0	0	0
216	70m NE	2022-08-10 07:54:55	19	0	0	0
217	70m NE	2022-08-10 08:23:55	19	0	0	0
218	70m NE	2022-08-10 08:52:56	19	0	0	0
219	70m NE	2022-08-10 09:21:57	19	0	0	0
220	70m NE	2022-08-10 09:50:58	19	0	0	0
221	70m NE	2022-08-10 10:19:58	19	0	0	0
222	70m NE	2022-08-10 10:48:59	19	0	0	0
223	70m NE	2022-08-10 11:18:00	19	0	0	0
224	70m NE	2022-08-10 11:47:01	19	0	0	0
225	70m NE	2022-08-10 12:16:02	19	0	0	0
226	70m NE	2022-08-10 12:45:02	19	0	0	0
227	70m NE	2022-08-10 13:14:03	19	0	0	0
228	70m NE	2022-08-10 13:43:04	19	0	0	0
229	70m NE	2022-08-10 14:12:05	19	0	0	0
230	70m NE	2022-08-10 14:41:06	19	0	0	0
231	70m NE	2022-08-10 15:10:06	19	0	0	0
232	70m NE	2022-08-10 15:39:07	19	0	0	0
233	70m NE	2022-08-10 16:08:08	19	0	0	0
234	70m NE	2022-08-10 16:37:09	19	0	0	0
235	70m NE	2022-08-10 17:06:10	19	0	0	0
236	70m NE	2022-08-10 17:35:10	19	0	0	0
237	70m NE	2022-08-10 18:04:11	19	0	0	0
238	70m NE	2022-08-10 18:33:12	19	0	0	0
239	70m NE	2022-08-10 19:02:13	19	0	0	0
240	70m NE	2022-08-10 19:31:14	19	0	0	0
241	70m NE	2022-08-10 20:00:14	19	0	0	0
242	70m NE	2022-08-10 20:29:15	19	0	0	0
243	70m NE	2022-08-10 20:58:16	19	0	0	0
244	70m NE	2022-08-10 21:27:17	19	0	0	0
245	70m NE	2022-08-10 21:56:18	19	0	0	0
246	70m NE	2022-08-10 22:25:18	19	0	0	0
247	70m NE	2022-08-10 22:54:19	19	0	0	0
248	70m NE	2022-08-10 23:23:20	19	0	0	0
249	70m NE	2022-08-10 23:52:21	19	0	0	0
250	70m NE	2022-08-15 00:06:00	19	0	0	0
251	70m NE	2022-08-15 00:35:01	19	0	0	0
252	70m NE	2022-08-15 01:04:01	19	0	0	0
253	70m NE	2022-08-15 01:33:02	19	0	0	0
254	70m NE	2022-08-15 02:02:03	19	0	0	0
255	70m NE	2022-08-15 02:31:04	19	0	0	0
256	70m NE	2022-08-15 03:00:05	19	0	0	0
257	70m NE	2022-08-15 03:29:05	19	0	0	0
258	70m NE	2022-08-15 03:58:06	19	0	0	0
259	70m NE	2022-08-15 04:27:07	19	0	0	0
260	70m NE	2022-08-15 04:56:08	19	0	0	0
261	70m NE	2022-08-15 05:25:09	19	0	0	0
262	70m NE	2022-08-15 05:54:09	19	0	0	0
263	70m NE	2022-08-15 06:23:10	19	0	0	0
264	70m NE	2022-08-15 06:52:11	19	0	0	0
265	70m NE	2022-08-15 07:21:12	19	0	0	0
266	70m NE	2022-08-15 07:50:13	19	0	0	0
267	70m NE	2022-08-15 08:19:13	19	0	0	0
268	70m NE	2022-08-15 08:48:14	19	0	0	0
269	70m NE	2022-08-15 09:17:15	19	0	0	0
270	70m NE	2022-08-15 09:46:16	19	0	0	0
271	70m NE	2022-08-15 10:15:17	19	0	0	0
272	70m NE	2022-08-15 10:44:17	19	0	0	0
273	70m NE	2022-08-15 11:13:18	19	0	0	0
274	70m NE	2022-08-15 11:42:19	19	0	0	0
275	70m NE	2022-08-15 12:11:20	19	0	0	0
276	70m NE	2022-08-15 12:40:21	19	0	0	0
277	70m NE	2022-08-15 13:09:21	19	0	0	0
278	70m NE	2022-08-15 13:38:22	19	0	0	0
279	70m NE	2022-08-15 14:07:23	19	0	0	0
280	70m NE	2022-08-15 14:36:24	19	0	0	0
281	70m NE	2022-08-15 15:05:25	19	0	0	0
282	70m NE	2022-08-15 15:34:25	19	0	0	0
283	70m NE	2022-08-15 16:03:26	19	0	0	0
284	70m NE	2022-08-15 16:32:27	19	0	0	0
285	70m NE	2022-08-15 17:01:28	19	0	0	0
286	70m NE	2022-08-15 17:30:29	19	0	0	0
287	70m NE	2022-08-15 17:59:29	19	0	0	0
288	70m NE	2022-08-15 18:28:30	19	0	0	0
289	70m NE	2022-08-15 18:57:31	19	0	0	0
290	70m NE	2022-08-15 19:26:32	19	0	0	0
291	70m NE	2022-08-15 19:55:33	19	0	0	0
292	70m NE	2022-08-15 20:24:33	19	0	0	0
293	70m NE	2022-08-15 20:53:34	19	0	0	0
294	70m NE	2022-08-15 21:22:35	19	0	0	0
295	70m NE	2022-08-15 21:51:36	19	0	0	0
296	70m NE	2022-08-15 22:20:37	19	0	0	0
297	70m NE	2022-08-15 22:49:37	19	0	0	0
298	70m NE	2022-08-15 23:18:38	19	0	0	0
299	70m NE	2022-08-15 23:47:39	19	0	0	0
300	70m NE	2022-08-20 00:01:18	19	0	0	0
301	70m NE	2022-08-20 00:30:19	19	0	0	0
302	70m NE	2022-08-20 00:59:19	19	0	0	0
303	70m NE	2022-08-20 01:28:20	19	0	0	0
304	70m NE	2022-08-20 01:57:21	19	0	0	0
305	70m NE	2022-08-20 02:26:22	19	0	0	0
306	70m NE	2022-08-20 02:55:23	19	0	0	0
307	70m NE	2022-08-20 03:24:23	19	0	0	0
308	70m NE	2022-08-20 03:53:24	19	0	0	0
309	70m NE	2022-08-20 04:22:25	19	0	0	0
310	70m NE	2022-08-20 04:51:26	19	0	0	0
311	70m NE	2022-08-20 05:20:27	19	0	0	0
312	70m NE	2022-08-20 05:49:27	19	0	0	0
313	70m NE	2022-08-20 06:18:28	19	0	0	0
314	70m NE	2022-08-20 06:47:29	19	0	0	0
315	70m NE	2022-08-20 07:16:30	19	0	0	0
316	70m NE	2022-08-20 07:45:31	19	0	0	0
317	70m NE	2022-08-20 08:14:31	19	0	0	0
318	70m NE	2022-08-20 08:43:32	19	0	0	0
319	70m NE	2022-08-20 09:12:33	19	0	0	0
320	70m NE	2022-08-20 09:41:34	19	0	0	0
321	70m NE	2022-08-20 10:10:35	19	0	0	0
322	70m NE	2022-08-20 10:39:35	19	0	0	0
323	70m NE	2022-08-20 11:08:36	19	0	0	0
324	70m NE	2022-08-20 11:37:37	19	0	0	0
325	70m NE	2022-08-20 12:06:38	19	0	0	0
326	70m NE	2022-08-20 12:35:39	19	0	0	0
327	70m NE	2022-08-20 13:04:39	19	0	0	0
328	70m NE	2022-08-20 13:33:40	19	0	0	0
329	70m NE	2022-08-20 14:02:41	19	0	0	0
330	70m NE	2022-08-20 14:31:42	19	0	0	0
331	70m NE	2022-08-20 15:00:43	19	0	0	0
332	70m NE	2022-08-20 15:29:43	19	0	0	0
333	70m NE	2022-08-20 15:58:44	19	0	0	0
334	70m NE	2022-08-20 16:27:45	19	0	0	0
335	70m NE	2022-08-20 16:56:46	19	0	0	0
336	70m NE	2022-08-20 17:25:47	19	0	0	0
337	70m NE	2022-08-20 17:54:47	19	0	0	0
338	70m NE	2022-08-20 18:23:48	19	0	0	0
339	70m NE	2022-08-20 18:52:49	19	0	0	0
340	70m NE	2022-08-20 19:21:50	19	0	0	0
341	70m NE	2022-08-20 19:50:51	19	0	0	0
342	70m NE	2022-08-20 20:19:51	19	0	0	0
343	70m NE	2022-08-20 20:48:52	19	0	0	0
344	70m NE	2022-08-20 21:17:53	19	0	0	0
345	70m NE	2022-08-20 21:46:54	19	0	0	0
346	70m NE	2022-08-20 22:15:55	19	0	0	0
347	70m NE	2022-08-20 22:44:55	19	0	0	0
348	70m NE	2022-08-20 23:13:56	19	0	0	0
349	70m NE	2022-08-20 23:42:57	19	0	0	0
350	70m NE	2022-08-25 00:25:37	19	0	0	0
351	70m NE	2022-08-25 00:54:37	19	0	0	0
352	70m NE	2022-08-25 01:23:38	19	0	0	0
353	70m NE	2022-08-25 01:52:39	19	0	0	0
354	70m NE	2022-08-25 02:21:40	19	0	0	0
355	70m NE	2022-08-25 02:50:41	19	0	0	0
356	70m NE	2022-08-25 03:19:41	19	0	0	0
357	70m NE	2022-08-25 03:48:42	19	0	0	0
358	70m NE	2022-08-25 04:17:43	19	0	0	0
359	70m NE	2022-08-25 04:46:44	19	0	0	0
360	70m NE	2022-08-25 05:15:45	19	0	0	0
361	70m NE	2022-08-25 05:44:45	19	0	0	0
362	70m NE	2022-08-25 06:13:46	19	0	0	0
363	70m NE	2022-08-25 06:42:47	19	0	0	0
364	70m NE	2022-08-25 07:11:48	19	0	0	0
365	70m NE	2022-08-25 07:40:49	19	0	0	0
366	70m NE	2022-08-25 08:09:49	19	0	0	0
367	70m NE	2022-08-25 08:38:50	19	0	0	0
368	70m NE	2022-08-25 09:07:51	19	0	0	0
369	70m NE	2022-08-25 09:36:52	19	0	0	0
370	70m NE	2022-08-25 10:05:53	19	0	0	0
371	70m NE	2022-08-25 10:34:53	19	0	0	0
372	70m NE	2022-08-25 11:03:54	19	0	0	0
373	70m NE	2022-08-25 11:32:55	19	0	0	0
374	70m NE	2022-08-25 12:01:56	19	0	0	0
375	70m NE	2022-08-25 12:30:57	19	0	0	0
376	70m NE	2022-08-25 12:59:57	19	0	0	0
377	70m NE	2022-08-25 13:28:58	19	0	0	0
378	70m NE	2022-08-25 13:57:59	19	0	0	0
379	70m NE	2022-08-25 14:27:00	19	0	0	0
380	70m NE	2022-08-25 14:56:01	19	0	0	0
381	70m NE	2022-08-25 15:25:01	19	0	0	0
382	70m NE	2022-08-25 15:54:02	19	0	0	0
383	70m NE	2022-08-25 16:23:03	19	0	0	0
384	70m NE	2022-08-25 16:52:04	19	0	0	0
385	70m NE	2022-08-25 17:21:05	19	0	0	0
386	70m NE	2022-08-25 17:50:05	19	0	0	0
387	70m NE	2022-08-25 18:19:06	19	0	0	0
388	70m NE	2022-08-25 18:48:07	19	0	0	0
389	70m NE	2022-08-25 19:17:08	19	0	0	0
390	70m NE	2022-08-25 19:46:09	19	0	0	0
391	70m NE	2022-08-25 20:15:09	19	0	0	0
392	70m NE	2022-08-25 20:44:10	19	0	0	0
393	70m NE	2022-08-25 21:13:11	19	0	0	0
394	70m NE	2022-08-25 21:42:12	19	0	0	0
395	70m NE	2022-08-25 22:11:13	19	0	0	0
396	70m NE	2022-08-25 22:40:13	19	0	0	0
397	70m NE	2022-08-25 23:09:14	19	0	0	0
398	70m NE	2022-08-25 23:38:15	19	0	0	0
399	70m NE	2022-09-01 00:07:07	19	0	0	0
400	70m NE	2022-09-01 00:36:07	19	0	0	0
401	70m NE	2022-09-01 01:05:08	19	0	0	0
402	70m NE	2022-09-01 01:34:09	19	0	0	0
403	70m NE	2022-09-01 02:03:10	19	0	0	0
404	70m NE	2022-09-01 02:32:11	19	0	0	0
405	70m NE	2022-09-01 03:01:11	19	0	0	0
406	70m NE	2022-09-01 03:30:12	19	0	0	0
407	70m NE	2022-09-01 03:59:13	19	0	0	0
408	70m NE	2022-09-01 04:28:14	19	0	0	0
409	70m NE	2022-09-01 04:57:15	19	0	0	0
410	70m NE	2022-09-01 05:26:15	19	0	0	0
411	70m NE	2022-09-01 05:55:16	19	0	0	0
412	70m NE	2022-09-01 06:24:17	19	0	0	0
413	70m NE	2022-09-01 06:53:18	19	0	0	0
414	70m NE	2022-09-01 07:22:19	19	0	0	0
415	70m NE	2022-09-01 07:51:19	19	0	0	0
416	70m NE	2022-09-01 08:20:20	19	0	0	0
417	70m NE	2022-09-01 08:49:21	19	0	0	0
418	70m NE	2022-09-01 09:18:22	19	0	0	0
419	70m NE	2022-09-01 09:47:23	19	0	0	0
420	70m NE	2022-09-01 10:16:23	19	0	0	0
421	70m NE	2022-09-01 10:45:24	19	0	0	0
422	70m NE	2022-09-01 11:14:25	19	0	0	0
423	70m NE	2022-09-01 11:43:26	19	0	0	0
424	70m NE	2022-09-01 12:12:27	19	0	0	0
425	70m NE	2022-09-01 12:41:27	19	0	0	0
426	70m NE	2022-09-01 13:10:28	19	0	0	0
427	70m NE	2022-09-01 13:39:29	19	0	0	0
428	70m NE	2022-09-01 14:08:30	19	0	0	0
429	70m NE	2022-09-01 14:37:31	19	0	0	0
430	70m NE	2022-09-01 15:06:31	19	0	0	0
431	70m NE	2022-09-01 15:35:32	19	0	0	0
432	70m NE	2022-09-01 16:04:33	19	0	0	0
433	70m NE	2022-09-01 16:33:34	19	0	0	0
434	70m NE	2022-09-01 17:02:35	19	0	0	0
435	70m NE	2022-09-01 17:31:35	19	0	0	0
436	70m NE	2022-09-01 18:00:36	19	0	0	0
437	70m NE	2022-09-01 18:29:37	19	0	0	0
438	70m NE	2022-09-01 18:58:38	19	0	0	0
439	70m NE	2022-09-01 19:27:39	19	0	0	0
440	70m NE	2022-09-01 19:56:39	19	0	0	0
441	70m NE	2022-09-01 20:25:40	19	0	0	0
442	70m NE	2022-09-01 20:54:41	19	0	0	0
443	70m NE	2022-09-01 21:23:42	19	0	0	0
444	70m NE	2022-09-01 21:52:42	19	0	0	0
445	70m NE	2022-09-01 22:21:43	19	0	0	0
446	70m NE	2022-09-01 22:50:44	19	0	0	0
447	70m NE	2022-09-01 23:19:45	19	0	0	0
448	70m NE	2022-09-01 23:48:46	19	0	0	0
449	70m NE	2022-09-05 00:20:46	19	0	0	0
450	70m NE	2022-09-05 00:49:46	19	0	0	0
451	70m NE	2022-09-05 01:18:47	19	0	0	0
452	70m NE	2022-09-05 01:47:48	19	0	0	0
453	70m NE	2022-09-05 02:16:49	19	0	0	0
454	70m NE	2022-09-05 02:45:50	19	0	0	0
455	70m NE	2022-09-05 03:14:50	19	0	0	0
456	70m NE	2022-09-05 03:43:51	19	0	0	0
457	70m NE	2022-09-05 04:12:52	19	0	0	0
458	70m NE	2022-09-05 04:41:53	19	0	0	0
459	70m NE	2022-09-05 05:10:54	19	0	0	0
460	70m NE	2022-09-05 05:39:54	19	0	0	0
461	70m NE	2022-09-05 06:08:55	19	0	0	0
462	70m NE	2022-09-05 06:37:56	19	0	0	0
463	70m NE	2022-09-05 07:06:57	19	0	0	0
464	70m NE	2022-09-05 07:35:58	19	0	0	0
465	70m NE	2022-09-05 08:04:58	19	0	0	0
466	70m NE	2022-09-05 08:33:59	19	0	0	0
467	70m NE	2022-09-05 09:03:00	19	0	0	0
468	70m NE	2022-09-05 09:32:01	19	0	0	0
469	70m NE	2022-09-05 10:01:02	19	0	0	0
470	70m NE	2022-09-05 10:30:02	19	0	0	0
471	70m NE	2022-09-05 10:59:03	19	0	0	0
472	70m NE	2022-09-05 11:28:04	19	0	0	0
473	70m NE	2022-09-05 11:57:05	19	0	0	0
474	70m NE	2022-09-05 12:26:06	19	0	0	0
475	70m NE	2022-09-05 12:55:06	19	0	0	0
476	70m NE	2022-09-05 13:24:07	19	0	0	0
477	70m NE	2022-09-05 13:53:08	19	0	0	0
478	70m NE	2022-09-05 14:22:09	19	0	0	0
479	70m NE	2022-09-05 14:51:10	19	0	0	0
480	70m NE	2022-09-05 15:20:10	19	0	0	0
481	70m NE	2022-09-05 15:49:11	19	0	0	0
482	70m NE	2022-09-05 16:18:12	19	0	0	0
483	70m NE	2022-09-05 16:47:13	19	0	0	0
484	70m NE	2022-09-05 17:16:14	19	0	0	0
485	70m NE	2022-09-05 17:45:14	19	0	0	0
486	70m NE	2022-09-05 18:14:15	19	0	0	0
487	70m NE	2022-09-05 18:43:16	19	0	0	0
488	70m NE	2022-09-05 19:12:17	19	0	0	0
489	70m NE	2022-09-05 19:41:18	19	0	0	0
490	70m NE	2022-09-05 20:10:18	19	0	0	0
491	70m NE	2022-09-05 20:39:19	19	0	0	0
492	70m NE	2022-09-05 21:08:20	19	0	0	0
493	70m NE	2022-09-05 21:37:21	19	0	0	0
494	70m NE	2022-09-05 22:06:22	19	0	0	0
495	70m NE	2022-09-05 22:35:22	19	0	0	0
496	70m NE	2022-09-05 23:04:23	19	0	0	0
497	70m NE	2022-09-05 23:33:24	19	0	0	0
498	70m NE	2022-09-10 00:16:04	19	0	0	0
499	70m NE	2022-09-10 00:45:05	19	0	0	0
500	70m NE	2022-09-10 01:14:05	19	0	0	0
501	70m NE	2022-09-10 01:43:06	19	0	0	0
502	70m NE	2022-09-10 02:12:07	19	0	0	0
503	70m NE	2022-09-10 02:41:08	19	0	0	0
504	70m NE	2022-09-10 03:10:09	19	0	0	0
505	70m NE	2022-09-10 03:39:09	19	0	0	0
506	70m NE	2022-09-10 04:08:10	19	0	0	0
507	70m NE	2022-09-10 04:37:11	19	0	0	0
508	70m NE	2022-09-10 05:06:12	19	0	0	0
509	70m NE	2022-09-10 05:35:13	19	0	0	0
510	70m NE	2022-09-10 06:04:13	19	0	0	0
511	70m NE	2022-09-10 06:33:14	19	0	0	0
512	70m NE	2022-09-10 07:02:15	19	0	0	0
513	70m NE	2022-09-10 07:31:16	19	0	0	0
514	70m NE	2022-09-10 08:00:17	19	0	0	0
515	70m NE	2022-09-10 08:29:17	19	0	0	0
516	70m NE	2022-09-10 08:58:18	19	0	0	0
517	70m NE	2022-09-10 09:27:19	19	0	0	0
518	70m NE	2022-09-10 09:56:20	19	0	0	0
519	70m NE	2022-09-10 10:25:21	19	0	0	0
520	70m NE	2022-09-10 10:54:21	19	0	0	0
521	70m NE	2022-09-10 11:23:22	19	0	0	0
522	70m NE	2022-09-10 11:52:23	19	0	0	0
523	70m NE	2022-09-10 12:21:24	19	0	0	0
524	70m NE	2022-09-10 12:50:25	19	0	0	0
525	70m NE	2022-09-10 13:19:25	19	0	0	0
526	70m NE	2022-09-10 13:48:26	19	0	0	0
527	70m NE	2022-09-10 14:17:27	19	0	0	0
528	70m NE	2022-09-10 14:46:28	19	0	0	0
529	70m NE	2022-09-10 15:15:29	19	0	0	0
530	70m NE	2022-09-10 15:44:29	19	0	0	0
531	70m NE	2022-09-10 16:13:30	19	0	0	0
532	70m NE	2022-09-10 16:42:31	19	0	0	0
533	70m NE	2022-09-10 17:11:32	19	0	0	0
534	70m NE	2022-09-10 17:40:33	19	0	0	0
535	70m NE	2022-09-10 18:09:33	19	0	0	0
536	70m NE	2022-09-10 18:38:34	19	0	0	0
537	70m NE	2022-09-10 19:07:35	19	0	0	0
538	70m NE	2022-09-10 19:36:36	19	0	0	0
539	70m NE	2022-09-10 20:05:37	19	0	0	0
540	70m NE	2022-09-10 20:34:37	19	0	0	0
541	70m NE	2022-09-10 21:03:38	19	0	0	0
542	70m NE	2022-09-10 21:32:39	19	0	0	0
543	70m NE	2022-09-10 22:01:40	19	0	0	0
544	70m NE	2022-09-10 22:30:41	19	0	0	0
545	70m NE	2022-09-10 22:59:41	19	0	0	0
546	70m NE	2022-09-10 23:28:42	19	0	0	0
547	70m NE	2022-09-10 23:57:43	19	0	0	0
548	70m NE	2022-09-15 00:11:22	19	0	0	0
549	70m NE	2022-09-15 00:40:23	19	0	0	0
550	70m NE	2022-09-15 01:09:24	19	0	0	0
551	70m NE	2022-09-15 01:38:25	19	0	0	0
552	70m NE	2022-09-15 02:07:25	19	0	0	0
553	70m NE	2022-09-15 02:36:26	19	0	0	0
554	70m NE	2022-09-15 03:05:27	19	0	0	0
555	70m NE	2022-09-15 03:34:28	19	0	0	0
556	70m NE	2022-09-15 04:03:29	19	0	0	0
557	70m NE	2022-09-15 04:32:29	19	0	0	0
558	70m NE	2022-09-15 05:01:30	19	0	0	0
559	70m NE	2022-09-15 05:30:31	19	0	0	0
560	70m NE	2022-09-15 05:59:32	19	0	0	0
561	70m NE	2022-09-15 06:28:33	19	0	0	0
562	70m NE	2022-09-15 06:57:33	19	0	0	0
563	70m NE	2022-09-15 07:26:34	19	0	0	0
564	70m NE	2022-09-15 07:55:35	19	0	0	0
565	70m NE	2022-09-15 08:24:36	19	0	0	0
566	70m NE	2022-09-15 08:53:37	19	0	0	0
567	70m NE	2022-09-15 09:22:37	19	0	0	0
568	70m NE	2022-09-15 09:51:38	19	0	0	0
569	70m NE	2022-09-15 10:20:39	19	0	0	0
570	70m NE	2022-09-15 10:49:40	19	0	0	0
571	70m NE	2022-09-15 11:18:41	19	0	0	0
572	70m NE	2022-09-15 11:47:41	19	0	0	0
573	70m NE	2022-09-15 12:16:42	19	0	0	0
574	70m NE	2022-09-15 12:45:43	19	0	0	0
575	70m NE	2022-09-15 13:14:44	19	0	0	0
576	70m NE	2022-09-15 13:43:45	19	0	0	0
577	70m NE	2022-09-15 14:12:45	19	0	0	0
578	70m NE	2022-09-15 14:41:46	19	0	0	0
579	70m NE	2022-09-15 15:10:47	19	0	0	0
580	70m NE	2022-09-15 15:39:48	19	0	0	0
581	70m NE	2022-09-15 15:40:07	19	0	0	0
582	70m NE	2022-09-15 16:09:08	19	0	0	0
583	70m NE	2022-09-15 16:38:09	19	0	0	0
584	70m NE	2022-09-15 17:07:09	19	0	0	0
585	70m NE	2022-09-15 17:36:10	19	0	0	0
586	70m NE	2022-09-15 18:05:11	19	0	0	0
587	70m NE	2022-09-15 18:34:12	19	0	0	0
588	70m NE	2022-09-15 19:03:13	19	0	0	0
589	70m NE	2022-09-15 19:32:13	19	0	0	0
590	70m NE	2022-09-15 20:01:14	19	0	0	0
591	70m NE	2022-09-15 20:30:15	19	0	0	0
592	70m NE	2022-09-15 20:59:16	19	0	0	0
593	70m NE	2022-09-15 21:28:17	19	0	0	0
594	70m NE	2022-09-15 21:57:17	19	0	0	0
595	70m NE	2022-09-20 00:07:00	19	0	0	0
596	70m NE	2022-09-20 00:36:01	19	0	0	0
597	70m NE	2022-09-20 01:05:01	19	0	0	0
598	70m NE	2022-09-20 01:34:02	19	0	0	0
599	70m NE	2022-09-20 02:03:03	19	0	0	0
600	70m NE	2022-09-20 02:32:04	19	0	0	0
601	70m NE	2022-09-20 03:01:05	19	0	0	0
602	70m NE	2022-09-20 03:30:05	19	0	0	0
603	70m NE	2022-09-20 03:59:06	19	0	0	0
604	70m NE	2022-09-20 04:28:07	19	0	0	0
605	70m NE	2022-09-20 04:57:08	19	0	0	0
606	70m NE	2022-09-20 05:26:09	19	0	0	0
607	70m NE	2022-09-20 05:55:09	19	0	0	0
608	70m NE	2022-09-20 06:24:10	19	0	0	0
609	70m NE	2022-09-20 06:53:11	19	0	0	0
610	70m NE	2022-09-20 07:22:12	19	0	0	0
611	70m NE	2022-09-20 07:51:13	19	0	0	0
612	70m NE	2022-09-20 08:20:13	19	0	0	0
613	70m NE	2022-09-20 08:49:14	19	0	0	0
614	70m NE	2022-09-20 09:18:15	19	0	0	0
615	70m NE	2022-09-20 09:47:16	19	0	0	0
616	70m NE	2022-09-20 10:16:17	19	0	0	0
617	70m NE	2022-09-20 10:45:17	19	0	0	0
618	70m NE	2022-09-20 11:14:18	19	0	0	0
619	70m NE	2022-09-20 11:43:19	19	0	0	0
620	70m NE	2022-09-20 12:12:20	19	0	0	0
621	70m NE	2022-09-20 12:41:21	19	0	0	0
622	70m NE	2022-09-20 13:10:21	19	0	0	0
623	70m NE	2022-09-20 13:39:22	19	0	0	0
624	70m NE	2022-09-20 14:08:23	19	0	0	0
625	70m NE	2022-09-20 14:37:24	19	0	0	0
626	70m NE	2022-09-20 15:06:25	19	0	0	0
627	70m NE	2022-09-20 15:35:25	19	0	0	0
628	70m NE	2022-09-20 16:04:26	19	0	0	0
629	70m NE	2022-09-20 16:33:27	19	0	0	0
630	70m NE	2022-09-20 17:02:28	19	0	0	0
631	70m NE	2022-09-20 17:31:29	19	0	0	0
632	70m NE	2022-09-20 18:00:30	19	0	0	0
633	70m NE	2022-09-20 18:29:30	19	0	0	0
634	70m NE	2022-09-20 18:58:31	19	0	0	0
635	70m NE	2022-09-20 19:27:32	19	0	0	0
636	70m NE	2022-09-20 19:56:33	19	0	0	0
637	70m NE	2022-09-20 20:25:34	19	0	0	0
638	70m NE	2022-09-20 20:54:34	19	0	0	0
639	70m NE	2022-09-20 21:23:35	19	0	0	0
640	70m NE	2022-09-20 21:52:36	19	0	0	0
641	70m NE	2022-09-20 22:21:37	19	0	0	0
642	70m NE	2022-09-20 22:50:37	19	0	0	0
643	70m NE	2022-09-20 23:19:38	19	0	0	0
644	70m NE	2022-09-20 23:48:39	19	0	0	0
645	70m NE	2022-09-25 00:02:18	19	0	0	0
646	70m NE	2022-09-25 00:31:19	19	0	0	0
647	70m NE	2022-09-25 01:00:20	19	0	0	0
648	70m NE	2022-09-25 01:29:21	19	0	0	0
649	70m NE	2022-09-25 01:58:22	19	0	0	0
650	70m NE	2022-09-25 02:27:22	19	0	0	0
651	70m NE	2022-09-25 02:56:23	19	0	0	0
652	70m NE	2022-09-25 03:25:24	19	0	0	0
653	70m NE	2022-09-25 03:54:25	19	0	0	0
654	70m NE	2022-09-25 04:23:26	19	0	0	0
655	70m NE	2022-09-25 04:52:26	19	0	0	0
656	70m NE	2022-09-25 05:21:27	19	0	0	0
657	70m NE	2022-09-25 05:50:28	19	0	0	0
658	70m NE	2022-09-25 06:19:29	19	0	0	0
659	70m NE	2022-09-25 06:48:30	19	0	0	0
660	70m NE	2022-09-25 07:17:30	19	0	0	0
661	70m NE	2022-09-25 07:46:31	19	0	0	0
662	70m NE	2022-09-25 08:15:32	19	0	0	0
663	70m NE	2022-09-25 08:44:33	19	0	0	0
664	70m NE	2022-09-25 09:13:34	19	0	0	0
665	70m NE	2022-09-25 09:42:34	19	0	0	0
666	70m NE	2022-09-25 10:11:35	19	0	0	0
667	70m NE	2022-09-25 10:40:36	19	0	0	0
668	70m NE	2022-09-25 11:09:37	19	0	0	0
669	70m NE	2022-09-25 11:38:38	19	0	0	0
670	70m NE	2022-09-25 12:07:38	19	0	0	0
671	70m NE	2022-09-25 12:36:39	19	0	0	0
672	70m NE	2022-09-25 13:05:40	19	0	0	0
673	70m NE	2022-09-25 13:34:41	19	0	0	0
674	70m NE	2022-09-25 14:03:42	19	0	0	0
675	70m NE	2022-09-25 14:32:42	19	0	0	0
676	70m NE	2022-09-25 15:01:43	19	0	0	0
677	70m NE	2022-09-25 15:30:44	19	0	0	0
678	70m NE	2022-09-25 15:59:45	19	0	0	0
679	70m NE	2022-09-25 16:28:46	19	0	0	0
680	70m NE	2022-09-25 16:57:46	19	0	0	0
681	70m NE	2022-09-25 17:26:47	19	0	0	0
682	70m NE	2022-09-25 17:55:48	19	0	0	0
683	70m NE	2022-09-25 18:24:49	19	0	0	0
684	70m NE	2022-09-25 18:53:50	19	0	0	0
685	70m NE	2022-09-25 19:22:50	19	0	0	0
686	70m NE	2022-09-25 19:51:51	19	0	0	0
687	70m NE	2022-09-25 20:20:52	19	0	0	0
688	70m NE	2022-09-25 20:49:53	19	0	0	0
689	70m NE	2022-09-25 21:18:54	19	0	0	0
690	70m NE	2022-09-25 21:47:54	19	0	0	0
691	70m NE	2022-09-25 22:16:55	19	0	0	0
692	70m NE	2022-09-25 22:45:56	19	0	0	0
693	70m NE	2022-09-25 23:14:57	19	0	0	0
694	70m NE	2022-09-25 23:43:58	19	0	0	0
695	70m NE	2022-10-01 00:08:17	19	0	0	0
696	70m NE	2022-10-01 00:37:18	19	0	0	0
697	70m NE	2022-10-01 01:06:19	19	0	0	0
698	70m NE	2022-10-01 01:35:20	19	0	0	0
699	70m NE	2022-10-01 02:04:20	19	0	0	0
700	70m NE	2022-10-01 02:33:21	19	0	0	0
701	70m NE	2022-10-01 03:02:22	19	0	0	0
702	70m NE	2022-10-01 03:31:23	19	0	0	0
703	70m NE	2022-10-01 04:00:24	19	0	0	0
704	70m NE	2022-10-01 04:29:24	19	0	0	0
705	70m NE	2022-10-01 04:58:25	19	0	0	0
706	70m NE	2022-10-01 05:27:26	19	0	0	0
707	70m NE	2022-10-01 05:56:27	19	0	0	0
708	70m NE	2022-10-01 06:25:28	19	0	0	0
709	70m NE	2022-10-01 06:54:28	19	0	0	0
710	70m NE	2022-10-01 07:23:29	19	0	0	0
711	70m NE	2022-10-01 07:52:30	19	0	0	0
712	70m NE	2022-10-01 08:21:31	19	0	0	0
713	70m NE	2022-10-01 08:21:48	19	0	0	0
714	70m NE	2022-10-01 08:50:49	19	0	0	0
715	70m NE	2022-10-01 09:19:50	19	0	0	0
716	70m NE	2022-10-01 09:48:51	19	0	0	0
717	70m NE	2022-10-01 10:17:52	19	0	0	0
718	70m NE	2022-10-01 10:46:52	19	0	0	0
719	70m NE	2022-10-01 11:15:53	19	0	0	0
720	70m NE	2022-10-01 11:44:54	19	0	0	0
721	70m NE	2022-10-01 12:13:55	19	0	0	0
722	70m NE	2022-10-01 12:42:56	19	0	0	0
723	70m NE	2022-10-01 13:11:56	19	0	0	0
724	70m NE	2022-10-01 13:40:57	19	0	0	0
725	70m NE	2022-10-01 14:09:58	19	0	0	0
726	70m NE	2022-10-01 14:38:59	19	0	0	0
727	70m NE	2022-10-01 15:08:00	19	0	0	0
728	70m NE	2022-10-01 15:37:00	19	0	0	0
729	70m NE	2022-10-01 16:06:01	19	0	0	0
730	70m NE	2022-10-01 16:35:02	19	0	0	0
731	70m NE	2022-10-01 17:04:03	19	0	0	0
732	70m NE	2022-10-01 17:33:04	19	0	0	0
733	70m NE	2022-10-01 18:02:04	19	0	0	0
734	70m NE	2022-10-01 18:31:05	19	0	0	0
735	70m NE	2022-10-01 19:00:06	19	0	0	0
736	70m NE	2022-10-01 19:29:07	19	0	0	0
737	70m NE	2022-10-01 19:58:08	19	0	0	0
738	70m NE	2022-10-01 20:27:08	19	0	0	0
739	70m NE	2022-10-01 20:56:09	19	0	0	0
740	70m NE	2022-10-01 21:25:10	19	0	0	0
741	70m NE	2022-10-01 21:54:11	19	0	0	0
742	70m NE	2022-10-01 22:23:12	19	0	0	0
743	70m NE	2022-10-01 22:52:12	19	0	0	0
744	70m NE	2022-10-01 23:21:13	19	0	0	0
745	70m NE	2022-10-01 23:50:14	19	0	0	0
746	70m NE	2022-10-05 00:22:14	19	0	0	0
747	70m NE	2022-10-05 00:51:15	19	0	0	0
748	70m NE	2022-10-05 01:20:16	19	0	0	0
749	70m NE	2022-10-05 01:49:17	19	0	0	0
750	70m NE	2022-10-05 02:18:18	19	0	0	0
751	70m NE	2022-10-05 02:47:18	19	0	0	0
752	70m NE	2022-10-05 03:16:19	19	0	0	0
753	70m NE	2022-10-05 03:45:20	19	0	0	0
754	70m NE	2022-10-05 04:14:21	19	0	0	0
755	70m NE	2022-10-05 04:43:22	19	0	0	0
756	70m NE	2022-10-05 05:12:22	19	0	0	0
757	70m NE	2022-10-05 05:41:23	19	0	0	0
758	70m NE	2022-10-05 06:10:24	19	0	0	0
759	70m NE	2022-10-05 06:39:25	19	0	0	0
760	70m NE	2022-10-05 07:08:26	19	0	0	0
761	70m NE	2022-10-05 07:37:26	19	0	0	0
762	70m NE	2022-10-05 08:06:27	19	0	0	0
763	70m NE	2022-10-05 08:35:28	19	0	0	0
764	70m NE	2022-10-05 09:04:29	19	0	0	0
765	70m NE	2022-10-05 09:33:30	19	0	0	0
766	70m NE	2022-10-05 10:02:30	19	0	0	0
767	70m NE	2022-10-05 10:31:31	19	0	0	0
768	70m NE	2022-10-05 11:00:32	19	0	0	0
769	70m NE	2022-10-05 11:29:33	19	0	0	0
770	70m NE	2022-10-05 11:58:34	19	0	0	0
771	70m NE	2022-10-05 12:27:34	19	0	0	0
772	70m NE	2022-10-05 12:56:35	19	0	0	0
773	70m NE	2022-10-05 13:25:36	19	0	0	0
774	70m NE	2022-10-05 13:54:37	19	0	0	0
775	70m NE	2022-10-05 14:23:38	19	0	0	0
776	70m NE	2022-10-05 14:52:38	19	0	0	0
777	70m NE	2022-10-05 15:21:39	19	0	0	0
778	70m NE	2022-10-05 15:50:40	19	0	0	0
779	70m NE	2022-10-05 16:19:41	19	0	0	0
780	70m NE	2022-10-05 16:48:42	19	0	0	0
781	70m NE	2022-10-05 17:17:42	19	0	0	0
782	70m NE	2022-10-05 17:46:43	19	0	0	0
783	70m NE	2022-10-05 18:15:44	19	0	0	0
784	70m NE	2022-10-05 18:44:45	19	0	0	0
785	70m NE	2022-10-05 19:13:46	19	0	0	0
786	70m NE	2022-10-05 19:42:46	19	0	0	0
787	70m NE	2022-10-05 20:11:47	19	0	0	0
788	70m NE	2022-10-05 20:40:48	19	0	0	0
789	70m NE	2022-10-05 21:09:49	19	0	0	0
790	70m NE	2022-10-05 21:38:50	19	0	0	0
791	70m NE	2022-10-05 22:07:51	19	0	0	0
792	70m NE	2022-10-05 22:36:51	19	0	0	0
793	70m NE	2022-10-05 23:05:52	19	0	0	0
794	70m NE	2022-10-05 23:34:53	19	0	0	0
795	70m NE	2022-10-10 00:03:44	19	0	0	0
796	70m NE	2022-10-10 00:32:44	19	0	0	0
797	70m NE	2022-10-10 01:01:45	19	0	0	0
798	70m NE	2022-10-10 01:30:46	19	0	0	0
799	70m NE	2022-10-10 01:59:47	19	0	0	0
800	70m NE	2022-10-10 02:28:48	19	0	0	0
801	70m NE	2022-10-10 02:57:48	19	0	0	0
802	70m NE	2022-10-10 03:26:49	19	0	0	0
803	70m NE	2022-10-10 03:55:50	19	0	0	0
804	70m NE	2022-10-10 04:24:51	19	0	0	0
805	70m NE	2022-10-10 04:53:52	19	0	0	0
806	70m NE	2022-10-10 05:22:52	19	0	0	0
807	70m NE	2022-10-10 05:51:53	19	0	0	0
808	70m NE	2022-10-10 06:20:54	19	0	0	0
809	70m NE	2022-10-10 06:49:55	19	0	0	0
810	70m NE	2022-10-10 07:18:56	19	0	0	0
811	70m NE	2022-10-10 07:47:56	19	0	0	0
812	70m NE	2022-10-10 08:16:57	19	0	0	0
813	70m NE	2022-10-10 08:45:58	19	0	0	0
814	70m NE	2022-10-10 09:14:59	19	0	0	0
815	70m NE	2022-10-10 09:44:00	19	0	0	0
816	70m NE	2022-10-10 10:13:01	19	0	0	0
817	70m NE	2022-10-10 10:42:01	19	0	0	0
818	70m NE	2022-10-10 11:11:02	19	0	0	0
819	70m NE	2022-10-10 11:40:03	19	0	0	0
820	70m NE	2022-10-10 12:09:04	19	0	0	0
821	70m NE	2022-10-10 12:38:05	19	0	0	0
822	70m NE	2022-10-10 13:07:05	19	0	0	0
823	70m NE	2022-10-10 13:36:06	19	0	0	0
824	70m NE	2022-10-10 14:05:07	19	0	0	0
825	70m NE	2022-10-10 14:34:08	19	0	0	0
826	70m NE	2022-10-10 15:03:09	19	0	0	0
827	70m NE	2022-10-10 15:32:09	19	0	0	0
828	70m NE	2022-10-10 16:01:10	19	0	0	0
829	70m NE	2022-10-10 16:30:11	19	0	0	0
830	70m NE	2022-10-10 16:59:12	19	0	0	0
831	70m NE	2022-10-10 17:28:13	19	0	0	0
832	70m NE	2022-10-10 17:57:13	19	0	0	0
833	70m NE	2022-10-10 18:26:14	19	0	0	0
834	70m NE	2022-10-10 18:55:15	19	0	0	0
835	70m NE	2022-10-10 19:24:16	19	0	0	0
836	70m NE	2022-10-10 19:53:17	19	0	0	0
837	70m NE	2022-10-10 20:22:17	19	0	0	0
838	70m NE	2022-10-10 20:51:18	19	0	0	0
839	70m NE	2022-10-10 21:20:19	19	0	0	0
840	70m NE	2022-10-10 21:49:20	19	0	0	0
841	70m NE	2022-10-10 22:18:21	19	0	0	0
842	70m NE	2022-10-10 22:47:21	19	0	0	0
843	70m NE	2022-10-10 23:16:22	19	0	0	0
844	70m NE	2022-10-10 23:45:23	19	0	0	0
845	70m NE	2022-10-15 00:28:04	19	0	0	0
846	70m NE	2022-10-15 00:57:05	19	0	0	0
847	70m NE	2022-10-15 01:26:05	19	0	0	0
848	70m NE	2022-10-15 01:55:06	19	0	0	0
849	70m NE	2022-10-15 02:24:07	19	0	0	0
850	70m NE	2022-10-15 02:53:08	19	0	0	0
851	70m NE	2022-10-15 03:22:09	19	0	0	0
852	70m NE	2022-10-15 03:51:09	19	0	0	0
853	70m NE	2022-10-15 04:20:10	19	0	0	0
854	70m NE	2022-10-15 04:49:11	19	0	0	0
855	70m NE	2022-10-15 05:18:12	19	0	0	0
856	70m NE	2022-10-15 05:47:13	19	0	0	0
857	70m NE	2022-10-15 06:16:13	19	0	0	0
858	70m NE	2022-10-15 06:45:14	19	0	0	0
859	70m NE	2022-10-15 07:14:15	19	0	0	0
860	70m NE	2022-10-15 07:43:16	19	0	0	0
861	70m NE	2022-10-15 08:12:17	19	0	0	0
862	70m NE	2022-10-15 08:41:17	19	0	0	0
863	70m NE	2022-10-15 09:10:18	19	0	0	0
864	70m NE	2022-10-15 09:39:19	19	0	0	0
865	70m NE	2022-10-15 10:08:20	19	0	0	0
866	70m NE	2022-10-15 10:37:21	19	0	0	0
867	70m NE	2022-10-15 11:06:22	19	0	0	0
868	70m NE	2022-10-15 11:35:22	19	0	0	0
869	70m NE	2022-10-15 12:04:23	19	0	0	0
870	70m NE	2022-10-15 12:33:24	19	0	0	0
871	70m NE	2022-10-15 13:02:25	19	0	0	0
872	70m NE	2022-10-15 13:31:26	19	0	0	0
873	70m NE	2022-10-15 14:00:26	19	0	0	0
874	70m NE	2022-10-15 14:29:27	19	0	0	0
875	70m NE	2022-10-15 14:58:28	19	0	0	0
876	70m NE	2022-10-15 15:27:29	19	0	0	0
877	70m NE	2022-10-15 15:56:30	19	0	0	0
878	70m NE	2022-10-15 16:25:30	19	0	0	0
879	70m NE	2022-10-15 16:54:31	19	0	0	0
880	70m NE	2022-10-15 17:23:32	19	0	0	0
881	70m NE	2022-10-15 17:52:33	19	0	0	0
882	70m NE	2022-10-15 18:21:34	19	0	0	0
883	70m NE	2022-10-15 18:50:34	19	0	0	0
884	70m NE	2022-10-15 19:19:35	19	0	0	0
885	70m NE	2022-10-15 19:48:36	19	0	0	0
886	70m NE	2022-10-15 20:17:37	19	0	0	0
887	70m NE	2022-10-15 20:46:38	19	0	0	0
888	70m NE	2022-10-15 21:15:38	19	0	0	0
889	70m NE	2022-10-15 21:44:39	19	0	0	0
890	70m NE	2022-10-15 22:13:40	19	0	0	0
891	70m NE	2022-10-15 22:42:41	19	0	0	0
892	70m NE	2022-10-15 23:11:42	19	0	0	0
893	70m NE	2022-10-15 23:40:42	19	0	0	0
894	70m NE	2022-10-20 00:23:23	19	0	0	0
895	70m NE	2022-10-20 00:52:24	19	0	0	0
896	70m NE	2022-10-20 01:21:25	19	0	0	0
897	70m NE	2022-10-20 01:50:25	19	0	0	0
898	70m NE	2022-10-20 02:19:26	19	0	0	0
899	70m NE	2022-10-20 02:48:27	19	0	0	0
900	70m NE	2022-10-20 03:17:28	19	0	0	0
901	70m NE	2022-10-20 03:46:29	19	0	0	0
902	70m NE	2022-10-20 04:15:29	19	0	0	0
903	70m NE	2022-10-20 04:44:30	19	0	0	0
904	70m NE	2022-10-20 05:13:31	19	0	0	0
905	70m NE	2022-10-20 05:42:32	19	0	0	0
906	70m NE	2022-10-20 06:11:33	19	0	0	0
907	70m NE	2022-10-20 06:40:33	19	0	0	0
908	70m NE	2022-10-20 07:09:34	19	0	0	0
909	70m NE	2022-10-20 07:38:35	19	0	0	0
910	70m NE	2022-10-20 08:07:36	19	0	0	0
911	70m NE	2022-10-20 08:36:37	19	0	0	0
912	70m NE	2022-10-20 09:05:37	19	0	0	0
913	70m NE	2022-10-20 09:34:38	19	0	0	0
914	70m NE	2022-10-20 10:03:39	19	0	0	0
915	70m NE	2022-10-20 10:32:40	19	0	0	0
916	70m NE	2022-10-20 11:01:41	19	0	0	0
917	70m NE	2022-10-20 11:30:41	19	0	0	0
918	70m NE	2022-10-20 11:59:42	19	0	0	0
919	70m NE	2022-10-20 12:28:43	19	0	0	0
920	70m NE	2022-10-20 12:57:44	19	0	0	0
921	70m NE	2022-10-20 13:26:45	19	0	0	0
922	70m NE	2022-10-20 13:55:46	19	0	0	0
923	70m NE	2022-10-20 14:24:46	19	0	0	0
924	70m NE	2022-10-20 14:53:47	19	0	0	0
925	70m NE	2022-10-20 15:22:48	19	0	0	0
926	70m NE	2022-10-20 15:51:49	19	0	0	0
927	70m NE	2022-10-20 16:20:50	19	0	0	0
928	70m NE	2022-10-20 16:49:50	19	0	0	0
929	70m NE	2022-10-20 17:18:51	19	0	0	0
930	70m NE	2022-10-20 17:47:52	19	0	0	0
931	70m NE	2022-10-20 18:16:53	19	0	0	0
932	70m NE	2022-10-20 18:45:54	19	0	0	0
933	70m NE	2022-10-20 19:14:54	19	0	0	0
934	70m NE	2022-10-20 19:43:55	19	0	0	0
935	70m NE	2022-10-20 20:12:56	19	0	0	0
936	70m NE	2022-10-20 20:41:57	19	0	0	0
937	70m NE	2022-10-20 21:10:58	19	0	0	0
938	70m NE	2022-10-20 21:39:58	19	0	0	0
939	70m NE	2022-10-20 22:08:59	19	0	0	0
940	70m NE	2022-10-20 22:38:00	19	0	0	0
941	70m NE	2022-10-20 23:07:01	19	0	0	0
942	70m NE	2022-10-20 23:36:02	19	0	0	0
943	70m NE	2022-10-25 00:18:42	19	0	0	0
944	70m NE	2022-10-25 00:47:43	19	0	0	0
945	70m NE	2022-10-25 00:48:06	19	0	0	0
946	70m NE	2022-10-25 01:17:07	19	0	0	0
947	70m NE	2022-10-25 01:46:08	19	0	0	0
948	70m NE	2022-10-25 02:15:08	19	0	0	0
949	70m NE	2022-10-25 02:44:09	19	0	0	0
950	70m NE	2022-10-25 03:13:10	19	0	0	0
951	70m NE	2022-10-25 03:42:11	19	0	0	0
952	70m NE	2022-10-25 04:11:12	19	0	0	0
953	70m NE	2022-10-25 04:40:12	19	0	0	0
954	70m NE	2022-10-25 05:09:13	19	0	0	0
955	70m NE	2022-10-25 05:38:14	19	0	0	0
956	70m NE	2022-10-25 06:07:15	19	0	0	0
957	70m NE	2022-10-25 06:36:16	19	0	0	0
958	70m NE	2022-10-25 07:05:16	19	0	0	0
959	70m NE	2022-10-25 07:34:17	19	0	0	0
960	70m NE	2022-10-25 08:03:18	19	0	0	0
961	70m NE	2022-10-25 08:32:19	19	0	0	0
962	70m NE	2022-10-25 09:01:20	19	0	0	0
963	70m NE	2022-10-25 09:30:20	19	0	0	0
964	70m NE	2022-10-25 09:59:21	19	0	0	0
965	70m NE	2022-10-25 10:28:22	19	0	0	0
966	70m NE	2022-10-25 10:57:23	19	0	0	0
967	70m NE	2022-10-25 11:26:24	19	0	0	0
968	70m NE	2022-10-25 11:55:24	19	0	0	0
969	70m NE	2022-10-25 12:24:25	19	0	0	0
970	70m NE	2022-10-25 12:53:26	19	0	0	0
971	70m NE	2022-10-25 13:22:27	19	0	0	0
972	70m NE	2022-10-25 13:51:28	19	0	0	0
973	70m NE	2022-10-25 14:20:28	19	0	0	0
974	70m NE	2022-10-25 14:49:29	19	0	0	0
975	70m NE	2022-10-25 15:18:30	19	0	0	0
976	70m NE	2022-10-25 15:47:31	19	0	0	0
977	70m NE	2022-10-25 16:16:32	19	0	0	0
978	70m NE	2022-10-25 16:45:33	19	0	0	0
979	70m NE	2022-10-25 17:14:33	19	0	0	0
980	70m NE	2022-10-25 17:43:34	19	0	0	0
981	70m NE	2022-10-25 18:12:35	19	0	0	0
982	70m NE	2022-10-25 18:41:36	19	0	0	0
983	70m NE	2022-10-25 19:10:37	19	0	0	0
984	70m NE	2022-10-25 19:39:37	19	0	0	0
985	70m NE	2022-10-25 20:08:38	19	0	0	0
986	70m NE	2022-10-25 20:37:39	19	0	0	0
987	70m NE	2022-10-25 21:06:40	19	0	0	0
988	70m NE	2022-10-25 21:35:41	19	0	0	0
989	70m NE	2022-10-25 22:04:41	19	0	0	0
990	70m NE	2022-10-25 22:33:42	19	0	0	0
991	70m NE	2022-10-25 23:02:43	19	0	0	0
992	70m NE	2022-10-25 23:31:44	19	0	0	0
993	70m NE	2022-11-01 00:06:44	19	0	0	0
994	70m NE	2022-11-01 00:35:45	19	0	0	0
995	70m NE	2022-11-01 01:04:45	19	0	0	0
996	70m NE	2022-11-01 01:33:46	19	0	0	0
997	70m NE	2022-11-01 02:02:47	19	0	0	0
998	70m NE	2022-11-01 02:31:48	19	0	0	0
999	70m NE	2022-11-01 03:00:49	19	0	0	0
1000	70m NE	2022-11-01 03:29:49	19	0	0	0
1001	70m NE	2022-11-01 03:58:50	19	0	0	0
1002	70m NE	2022-11-01 04:27:51	19	0	0	0
1003	70m NE	2022-11-01 04:56:52	19	0	0	0
1004	70m NE	2022-11-01 05:25:53	19	0	0	0
1005	70m NE	2022-11-01 05:54:53	19	0	0	0
1006	70m NE	2022-11-01 06:23:54	19	0	0	0
1007	70m NE	2022-11-01 06:52:55	19	0	0	0
1008	70m NE	2022-11-01 07:21:56	19	0	0	0
1009	70m NE	2022-11-01 07:50:57	19	0	0	0
1010	70m NE	2022-11-01 08:19:58	19	0	0	0
1011	70m NE	2022-11-01 08:48:58	19	0	0	0
1012	70m NE	2022-11-01 09:17:59	19	0	0	0
1013	70m NE	2022-11-01 09:47:00	19	0	0	0
1014	70m NE	2022-11-01 10:16:01	19	0	0	0
1015	70m NE	2022-11-01 10:45:02	19	0	0	0
1016	70m NE	2022-11-01 11:14:02	19	0	0	0
1017	70m NE	2022-11-01 11:43:03	19	0	0	0
1018	70m NE	2022-11-01 12:12:04	19	0	0	0
1019	70m NE	2022-11-01 12:41:05	19	0	0	0
1020	70m NE	2022-11-01 13:10:06	19	0	0	0
1021	70m NE	2022-11-01 13:39:06	19	0	0	0
1022	70m NE	2022-11-01 14:08:07	19	0	0	0
1023	70m NE	2022-11-01 14:37:08	19	0	0	0
1024	70m NE	2022-11-01 15:06:09	19	0	0	0
1025	70m NE	2022-11-01 15:35:10	19	0	0	0
1026	70m NE	2022-11-01 16:04:10	19	0	0	0
1027	70m NE	2022-11-01 16:33:11	19	0	0	0
1028	70m NE	2022-11-01 17:02:12	19	0	0	0
1029	70m NE	2022-11-01 17:31:13	19	0	0	0
1030	70m NE	2022-11-01 18:00:14	19	0	0	0
1031	70m NE	2022-11-01 18:29:14	19	0	0	0
1032	70m NE	2022-11-01 18:58:15	19	0	0	0
1033	70m NE	2022-11-01 19:27:16	19	0	0	0
1034	70m NE	2022-11-01 19:56:17	19	0	0	0
1035	70m NE	2022-11-01 20:25:18	19	0	0	0
1036	70m NE	2022-11-01 20:54:18	19	0	0	0
1037	70m NE	2022-11-01 21:23:19	19	0	0	0
1038	70m NE	2022-11-01 21:52:20	19	0	0	0
1039	70m NE	2022-11-01 22:21:21	19	0	0	0
1040	70m NE	2022-11-01 22:50:22	19	0	0	0
1041	70m NE	2022-11-01 23:19:22	19	0	0	0
1042	70m NE	2022-11-01 23:48:23	19	0	0	0
1043	70m NE	2022-11-05 00:20:23	19	0	0	0
1044	70m NE	2022-11-05 00:49:24	19	0	0	0
1045	70m NE	2022-11-05 01:18:25	19	0	0	0
1046	70m NE	2022-11-05 01:47:26	19	0	0	0
1047	70m NE	2022-11-05 02:16:27	19	0	0	0
1048	70m NE	2022-11-05 02:45:28	19	0	0	0
1049	70m NE	2022-11-05 03:14:28	19	0	0	0
1050	70m NE	2022-11-05 03:43:29	19	0	0	0
1051	70m NE	2022-11-05 04:12:30	19	0	0	0
1052	70m NE	2022-11-05 04:41:31	19	0	0	0
1053	70m NE	2022-11-05 05:10:32	19	0	0	0
1054	70m NE	2022-11-05 05:39:32	19	0	0	0
1055	70m NE	2022-11-05 06:08:33	19	0	0	0
1056	70m NE	2022-11-05 06:37:34	19	0	0	0
1057	70m NE	2022-11-05 07:06:35	19	0	0	0
1058	70m NE	2022-11-05 07:35:36	19	0	0	0
1059	70m NE	2022-11-05 08:04:36	19	0	0	0
1060	70m NE	2022-11-05 08:33:37	19	0	0	0
1061	70m NE	2022-11-05 09:02:38	19	0	0	0
1062	70m NE	2022-11-05 09:31:39	19	0	0	0
1063	70m NE	2022-11-05 10:00:40	19	0	0	0
1064	70m NE	2022-11-05 10:29:40	19	0	0	0
1065	70m NE	2022-11-05 10:58:41	19	0	0	0
1066	70m NE	2022-11-05 11:27:42	19	0	0	0
1067	70m NE	2022-11-05 11:56:43	19	0	0	0
1068	70m NE	2022-11-05 12:25:44	19	0	0	0
1069	70m NE	2022-11-05 12:54:44	19	0	0	0
1070	70m NE	2022-11-05 13:23:45	19	0	0	0
1071	70m NE	2022-11-05 13:52:46	19	0	0	0
1072	70m NE	2022-11-05 14:21:47	19	0	0	0
1073	70m NE	2022-11-05 14:50:48	19	0	0	0
1074	70m NE	2022-11-05 15:19:48	19	0	0	0
1075	70m NE	2022-11-05 15:48:49	19	0	0	0
1076	70m NE	2022-11-05 16:17:50	19	0	0	0
1077	70m NE	2022-11-05 16:46:51	19	0	0	0
1078	70m NE	2022-11-05 17:15:52	19	0	0	0
1079	70m NE	2022-11-05 17:44:52	19	0	0	0
1080	70m NE	2022-11-05 18:13:53	19	0	0	0
1081	70m NE	2022-11-05 18:42:54	19	0	0	0
1082	70m NE	2022-11-05 19:11:55	19	0	0	0
1083	70m NE	2022-11-05 19:40:56	19	0	0	0
1084	70m NE	2022-11-05 20:09:56	19	0	0	0
1085	70m NE	2022-11-05 20:38:57	19	0	0	0
1086	70m NE	2022-11-05 21:07:58	19	0	0	0
1087	70m NE	2022-11-05 21:36:59	19	0	0	0
1088	70m NE	2022-11-05 22:06:00	19	0	0	0
1089	70m NE	2022-11-05 22:35:00	19	0	0	0
1090	70m NE	2022-11-05 23:04:01	19	0	0	0
1091	70m NE	2022-11-05 23:33:02	19	0	0	0
1092	70m NE	2022-11-10 00:15:42	19	0	0	0
1093	70m NE	2022-11-10 00:44:43	19	0	0	0
1094	70m NE	2022-11-10 01:13:44	19	0	0	0
1095	70m NE	2022-11-10 01:42:45	19	0	0	0
1096	70m NE	2022-11-10 02:11:45	19	0	0	0
1097	70m NE	2022-11-10 02:40:46	19	0	0	0
1098	70m NE	2022-11-10 03:09:47	19	0	0	0
1099	70m NE	2022-11-10 03:38:48	19	0	0	0
1100	70m NE	2022-11-10 04:07:49	19	0	0	0
1101	70m NE	2022-11-10 04:36:50	19	0	0	0
1102	70m NE	2022-11-10 05:05:50	19	0	0	0
1103	70m NE	2022-11-10 05:34:51	19	0	0	0
1104	70m NE	2022-11-10 06:03:52	19	0	0	0
1105	70m NE	2022-11-10 06:32:53	19	0	0	0
1106	70m NE	2022-11-10 07:01:54	19	0	0	0
1107	70m NE	2022-11-10 07:30:54	19	0	0	0
1108	70m NE	2022-11-10 07:59:55	19	0	0	0
1109	70m NE	2022-11-10 08:28:56	19	0	0	0
1110	70m NE	2022-11-10 08:57:57	19	0	0	0
1111	70m NE	2022-11-10 09:26:58	19	0	0	0
1112	70m NE	2022-11-10 09:55:58	19	0	0	0
1113	70m NE	2022-11-10 10:24:59	19	0	0	0
1114	70m NE	2022-11-10 10:54:00	19	0	0	0
1115	70m NE	2022-11-10 11:23:01	19	0	0	0
1116	70m NE	2022-11-10 11:52:02	19	0	0	0
1117	70m NE	2022-11-10 12:21:02	19	0	0	0
1118	70m NE	2022-11-10 12:50:03	19	0	0	0
1119	70m NE	2022-11-10 13:19:04	19	0	0	0
1120	70m NE	2022-11-10 13:48:05	19	0	0	0
1121	70m NE	2022-11-10 14:17:06	19	0	0	0
1122	70m NE	2022-11-10 14:46:06	19	0	0	0
1123	70m NE	2022-11-10 15:15:07	19	0	0	0
1124	70m NE	2022-11-10 15:44:08	19	0	0	0
1125	70m NE	2022-11-10 16:13:09	19	0	0	0
1126	70m NE	2022-11-10 16:42:10	19	0	0	0
1127	70m NE	2022-11-10 17:11:10	19	0	0	0
1128	70m NE	2022-11-10 17:40:11	19	0	0	0
1129	70m NE	2022-11-10 18:09:12	19	0	0	0
1130	70m NE	2022-11-10 18:38:13	19	0	0	0
1131	70m NE	2022-11-10 19:07:14	19	0	0	0
1132	70m NE	2022-11-10 19:36:14	19	0	0	0
1133	70m NE	2022-11-10 20:05:15	19	0	0	0
1134	70m NE	2022-11-10 20:34:16	19	0	0	0
1135	70m NE	2022-11-10 21:03:17	19	0	0	0
1136	70m NE	2022-11-10 21:32:18	19	0	0	0
1137	70m NE	2022-11-10 22:01:18	19	0	0	0
1138	70m NE	2022-11-10 22:30:19	19	0	0	0
1139	70m NE	2022-11-10 22:59:20	19	0	0	0
1140	70m NE	2022-11-10 23:28:21	19	0	0	0
1141	70m NE	2022-11-10 23:57:22	19	0	0	0
1142	70m NE	2022-11-15 00:11:20	19	0	0	0
1143	70m NE	2022-11-15 00:40:21	19	0	0	0
1144	70m NE	2022-11-15 01:09:22	19	0	0	0
1145	70m NE	2022-11-15 01:38:23	19	0	0	0
1146	70m NE	2022-11-15 02:07:23	19	0	0	0
1147	70m NE	2022-11-15 02:36:24	19	0	0	0
1148	70m NE	2022-11-15 03:05:25	19	0	0	0
1149	70m NE	2022-11-15 03:34:26	19	0	0	0
1150	70m NE	2022-11-15 04:03:27	19	0	0	0
1151	70m NE	2022-11-15 04:32:27	19	0	0	0
1152	70m NE	2022-11-15 05:01:28	19	0	0	0
1153	70m NE	2022-11-15 05:30:29	19	0	0	0
1154	70m NE	2022-11-15 05:59:30	19	0	0	0
1155	70m NE	2022-11-15 06:28:31	19	0	0	0
1156	70m NE	2022-11-15 06:57:31	19	0	0	0
1157	70m NE	2022-11-15 07:26:32	19	0	0	0
1158	70m NE	2022-11-15 07:55:33	19	0	0	0
1159	70m NE	2022-11-15 08:24:34	19	0	0	0
1160	70m NE	2022-11-15 08:53:35	19	0	0	0
1161	70m NE	2022-11-15 09:22:35	19	0	0	0
1162	70m NE	2022-11-15 09:51:36	19	0	0	0
1163	70m NE	2022-11-15 10:20:37	19	0	0	0
1164	70m NE	2022-11-15 10:49:38	19	0	0	0
1165	70m NE	2022-11-15 11:18:39	19	0	0	0
1166	70m NE	2022-11-15 11:47:39	19	0	0	0
1167	70m NE	2022-11-15 12:16:40	19	0	0	0
1168	70m NE	2022-11-15 12:45:41	19	0	0	0
1169	70m NE	2022-11-15 13:14:42	19	0	0	0
1170	70m NE	2022-11-15 13:43:43	19	0	0	0
1171	70m NE	2022-11-15 13:58:49	19	0	0	0
1172	70m NE	2022-11-15 14:27:50	19	0	0	0
1173	70m NE	2022-11-15 14:56:50	19	0	0	0
1174	70m NE	2022-11-15 15:25:51	19	0	0	0
1175	70m NE	2022-11-15 15:54:52	19	0	0	0
1176	70m NE	2022-11-15 16:23:53	19	0	0	0
1177	70m NE	2022-11-15 16:52:54	19	0	0	0
1178	70m NE	2022-11-15 17:21:54	19	0	0	0
1179	70m NE	2022-11-15 17:50:55	19	0	0	0
1180	70m NE	2022-11-15 18:19:56	19	0	0	0
1181	70m NE	2022-11-15 18:48:57	19	0	0	0
1182	70m NE	2022-11-15 19:17:58	19	0	0	0
1183	70m NE	2022-11-15 19:46:58	19	0	0	0
1184	70m NE	2022-11-15 20:15:59	19	0	0	0
1185	70m NE	2022-11-15 20:45:00	19	0	0	0
1186	70m NE	2022-11-15 21:14:01	19	0	0	0
1187	70m NE	2022-11-15 21:43:02	19	0	0	0
1188	70m NE	2022-11-15 22:12:02	19	0	0	0
1189	70m NE	2022-11-15 22:41:03	19	0	0	0
1190	70m NE	2022-11-15 23:10:04	19	0	0	0
1191	70m NE	2022-11-15 23:39:05	19	0	0	0
1192	70m NE	2022-11-20 00:21:46	19	0	0	0
1193	70m NE	2022-11-20 00:50:47	19	0	0	0
1194	70m NE	2022-11-20 01:19:48	19	0	0	0
1195	70m NE	2022-11-20 01:48:49	19	0	0	0
1196	70m NE	2022-11-20 02:17:49	19	0	0	0
1197	70m NE	2022-11-20 02:46:50	19	0	0	0
1198	70m NE	2022-11-20 03:15:51	19	0	0	0
1199	70m NE	2022-11-20 03:44:52	19	0	0	0
1200	70m NE	2022-11-20 04:13:53	19	0	0	0
1201	70m NE	2022-11-20 04:42:53	19	0	0	0
1202	70m NE	2022-11-20 05:11:54	19	0	0	0
1203	70m NE	2022-11-20 05:40:55	19	0	0	0
1204	70m NE	2022-11-20 06:09:56	19	0	0	0
1205	70m NE	2022-11-20 06:38:57	19	0	0	0
1206	70m NE	2022-11-20 07:07:57	19	0	0	0
1207	70m NE	2022-11-20 07:36:58	19	0	0	0
1208	70m NE	2022-11-20 08:05:59	19	0	0	0
1209	70m NE	2022-11-20 08:35:00	19	0	0	0
1210	70m NE	2022-11-20 09:04:01	19	0	0	0
1211	70m NE	2022-11-20 09:33:02	19	0	0	0
1212	70m NE	2022-11-20 10:02:02	19	0	0	0
1213	70m NE	2022-11-20 10:31:03	19	0	0	0
1214	70m NE	2022-11-20 11:00:04	19	0	0	0
1215	70m NE	2022-11-20 11:29:05	19	0	0	0
1216	70m NE	2022-11-20 11:58:06	19	0	0	0
1217	70m NE	2022-11-20 12:27:06	19	0	0	0
1218	70m NE	2022-11-20 12:56:07	19	0	0	0
1219	70m NE	2022-11-20 13:25:08	19	0	0	0
1220	70m NE	2022-11-20 13:54:09	19	0	0	0
1221	70m NE	2022-11-20 14:23:10	19	0	0	0
1222	70m NE	2022-11-20 14:52:10	19	0	0	0
1223	70m NE	2022-11-20 15:21:11	19	0	0	0
1224	70m NE	2022-11-20 15:50:12	19	0	0	0
1225	70m NE	2022-11-20 16:19:13	19	0	0	0
1226	70m NE	2022-11-20 16:48:14	19	0	0	0
1227	70m NE	2022-11-20 17:17:14	19	0	0	0
1228	70m NE	2022-11-20 17:46:15	19	0	0	0
1229	70m NE	2022-11-20 18:15:16	19	0	0	0
1230	70m NE	2022-11-20 18:44:17	19	0	0	0
1231	70m NE	2022-11-20 19:13:18	19	0	0	0
1232	70m NE	2022-11-20 19:42:18	19	0	0	0
1233	70m NE	2022-11-20 20:11:19	19	0	0	0
1234	70m NE	2022-11-20 20:40:20	19	0	0	0
1235	70m NE	2022-11-20 21:09:21	19	0	0	0
1236	70m NE	2022-11-20 21:38:22	19	0	0	0
1237	70m NE	2022-11-20 22:07:22	19	0	0	0
1238	70m NE	2022-11-20 22:36:23	19	0	0	0
1239	70m NE	2022-11-20 23:05:24	19	0	0	0
1240	70m NE	2022-11-20 23:34:25	19	0	0	0
1241	70m NE	2022-11-25 00:17:05	19	0	0	0
1242	70m NE	2022-11-25 00:46:05	19	0	0	0
1243	70m NE	2022-11-25 01:15:06	19	0	0	0
1244	70m NE	2022-11-25 01:44:07	19	0	0	0
1245	70m NE	2022-11-25 02:13:08	19	0	0	0
1246	70m NE	2022-11-25 02:42:09	19	0	0	0
1247	70m NE	2022-11-25 03:11:09	19	0	0	0
1248	70m NE	2022-11-25 03:40:10	19	0	0	0
1249	70m NE	2022-11-25 04:09:11	19	0	0	0
1250	70m NE	2022-11-25 04:38:12	19	0	0	0
1251	70m NE	2022-11-25 05:07:13	19	0	0	0
1252	70m NE	2022-11-25 05:36:13	19	0	0	0
1253	70m NE	2022-11-25 06:05:14	19	0	0	0
1254	70m NE	2022-11-25 06:34:15	19	0	0	0
1255	70m NE	2022-11-25 07:03:16	19	0	0	0
1256	70m NE	2022-11-25 07:32:17	19	0	0	0
1257	70m NE	2022-11-25 08:01:17	19	0	0	0
1258	70m NE	2022-11-25 08:30:18	19	0	0	0
1259	70m NE	2022-11-25 08:59:19	19	0	0	0
1260	70m NE	2022-11-25 09:28:20	19	0	0	0
1261	70m NE	2022-11-25 09:57:21	19	0	0	0
1262	70m NE	2022-11-25 10:26:21	19	0	0	0
1263	70m NE	2022-11-25 10:55:22	19	0	0	0
1264	70m NE	2022-11-25 11:24:23	19	0	0	0
1265	70m NE	2022-11-25 11:53:24	19	0	0	0
1266	70m NE	2022-11-25 12:22:25	19	0	0	0
1267	70m NE	2022-11-25 12:51:25	19	0	0	0
1268	70m NE	2022-11-25 13:20:26	19	0	0	0
1269	70m NE	2022-11-25 13:49:27	19	0	0	0
1270	70m NE	2022-11-25 14:18:28	19	0	0	0
1271	70m NE	2022-11-25 14:47:29	19	0	0	0
1272	70m NE	2022-11-25 15:16:29	19	0	0	0
1273	70m NE	2022-11-25 15:45:30	19	0	0	0
1274	70m NE	2022-11-25 16:14:31	19	0	0	0
1275	70m NE	2022-11-25 16:43:32	19	0	0	0
1276	70m NE	2022-11-25 17:12:33	19	0	0	0
1277	70m NE	2022-11-25 17:41:33	19	0	0	0
1278	70m NE	2022-11-25 18:10:34	19	0	0	0
1279	70m NE	2022-11-25 18:39:35	19	0	0	0
1280	70m NE	2022-11-25 19:08:36	19	0	0	0
1281	70m NE	2022-11-25 19:37:37	19	0	0	0
1282	70m NE	2022-11-25 20:06:37	19	0	0	0
1283	70m NE	2022-11-25 20:35:38	19	0	0	0
1284	70m NE	2022-11-25 21:04:39	19	0	0	0
1285	70m NE	2022-11-25 21:33:40	19	0	0	0
1286	70m NE	2022-11-25 22:02:41	19	0	0	0
1287	70m NE	2022-11-25 22:31:41	19	0	0	0
1288	70m NE	2022-11-25 23:00:42	19	0	0	0
1289	70m NE	2022-11-25 23:29:43	19	0	0	0
1290	70m NE	2022-11-25 23:58:44	19	0	0	0
1291	70m NE	2022-09-15 22:26:18	19	1	PS	3
1292	70m NE	2022-09-15 22:55:19	19	1	PS	17
1293	70m NE	2022-09-15 23:24:20	19	1	PS	3
1294	70m NE	2022-09-15 23:53:21	19	1	PS	1
1295	5km NE	2022-07-20 00:13:07	19	0	0	0
1296	5km NE	2022-07-20 00:42:07	19	0	0	0
1297	5km NE	2022-07-20 01:11:08	19	0	0	0
1298	5km NE	2022-07-20 01:40:09	19	0	0	0
1299	5km NE	2022-07-20 02:09:10	19	0	0	0
1300	5km NE	2022-07-20 02:38:11	19	0	0	0
1301	5km NE	2022-07-20 03:07:11	19	0	0	0
1302	5km NE	2022-07-20 03:36:12	19	0	0	0
1303	5km NE	2022-07-20 04:05:13	19	0	0	0
1304	5km NE	2022-07-20 04:34:14	19	0	0	0
1305	5km NE	2022-07-20 05:03:15	19	0	0	0
1306	5km NE	2022-07-20 05:32:15	19	0	0	0
1307	5km NE	2022-07-20 06:01:16	19	0	0	0
1308	5km NE	2022-07-20 06:30:17	19	0	0	0
1309	5km NE	2022-07-20 06:59:18	19	0	0	0
1310	5km NE	2022-07-20 07:28:19	19	0	0	0
1311	5km NE	2022-07-20 07:57:19	19	0	0	0
1312	5km NE	2022-07-20 08:26:20	19	0	0	0
1313	5km NE	2022-07-20 08:55:21	19	0	0	0
1314	5km NE	2022-07-20 09:24:22	19	0	0	0
1315	5km NE	2022-07-20 09:53:22	19	0	0	0
1316	5km NE	2022-07-20 10:22:23	19	0	0	0
1317	5km NE	2022-07-20 10:51:24	19	0	0	0
1318	5km NE	2022-07-20 11:20:25	19	0	0	0
1319	5km NE	2022-07-20 11:49:26	19	0	0	0
1320	5km NE	2022-07-20 12:18:26	19	0	0	0
1321	5km NE	2022-07-20 12:47:27	19	0	0	0
1322	5km NE	2022-07-20 13:16:28	19	0	0	0
1323	5km NE	2022-07-20 13:45:29	19	0	0	0
1324	5km NE	2022-07-20 14:14:30	19	0	0	0
1325	5km NE	2022-07-20 14:43:30	19	0	0	0
1326	5km NE	2022-07-20 15:12:31	19	0	0	0
1327	5km NE	2022-07-20 15:41:32	19	0	0	0
1328	5km NE	2022-07-20 16:10:33	19	0	0	0
1329	5km NE	2022-07-20 16:39:34	19	0	0	0
1330	5km NE	2022-07-20 17:08:34	19	0	0	0
1331	5km NE	2022-07-20 17:37:35	19	0	0	0
1332	5km NE	2022-07-20 18:06:36	19	0	0	0
1333	5km NE	2022-07-20 18:35:37	19	0	0	0
1334	5km NE	2022-07-20 19:04:38	19	0	0	0
1335	5km NE	2022-07-20 19:33:38	19	0	0	0
1336	5km NE	2022-07-20 20:02:39	19	0	0	0
1337	5km NE	2022-07-20 20:31:40	19	0	0	0
1338	5km NE	2022-07-20 21:00:41	19	0	0	0
1339	5km NE	2022-07-20 21:29:42	19	0	0	0
1340	5km NE	2022-07-20 21:58:42	19	0	0	0
1341	5km NE	2022-07-20 22:27:43	19	0	0	0
1342	5km NE	2022-07-20 22:56:44	19	0	0	0
1343	5km NE	2022-07-20 23:25:45	19	0	0	0
1344	5km NE	2022-07-20 23:54:46	19	0	0	0
1345	5km NE	2022-07-25 00:08:24	19	0	0	0
1346	5km NE	2022-07-25 00:37:25	19	0	0	0
1347	5km NE	2022-07-25 01:06:26	19	0	0	0
1348	5km NE	2022-07-25 01:35:26	19	0	0	0
1349	5km NE	2022-07-25 02:04:27	19	0	0	0
1350	5km NE	2022-07-25 02:33:28	19	0	0	0
1351	5km NE	2022-07-25 03:02:29	19	0	0	0
1352	5km NE	2022-07-25 03:31:30	19	0	0	0
1353	5km NE	2022-07-25 04:00:30	19	0	0	0
1354	5km NE	2022-07-25 04:29:31	19	0	0	0
1355	5km NE	2022-07-25 04:58:32	19	0	0	0
1356	5km NE	2022-07-25 05:27:33	19	0	0	0
1357	5km NE	2022-07-25 05:56:34	19	0	0	0
1358	5km NE	2022-07-25 06:25:34	19	0	0	0
1359	5km NE	2022-07-25 06:54:35	19	0	0	0
1360	5km NE	2022-07-25 07:23:36	19	0	0	0
1361	5km NE	2022-07-25 07:52:37	19	0	0	0
1362	5km NE	2022-07-25 08:21:38	19	0	0	0
1363	5km NE	2022-07-25 08:50:38	19	0	0	0
1364	5km NE	2022-07-25 09:19:39	19	0	0	0
1365	5km NE	2022-07-25 09:48:40	19	0	0	0
1366	5km NE	2022-07-25 10:17:41	19	0	0	0
1367	5km NE	2022-07-25 10:46:41	19	0	0	0
1368	5km NE	2022-07-25 11:15:42	19	0	0	0
1369	5km NE	2022-07-25 11:44:43	19	0	0	0
1370	5km NE	2022-07-25 12:13:44	19	0	0	0
1371	5km NE	2022-07-25 12:42:45	19	0	0	0
1372	5km NE	2022-07-25 13:11:45	19	0	0	0
1373	5km NE	2022-07-25 13:40:46	19	0	0	0
1374	5km NE	2022-07-25 14:09:47	19	0	0	0
1375	5km NE	2022-07-25 14:38:48	19	0	0	0
1376	5km NE	2022-07-25 15:07:49	19	0	0	0
1377	5km NE	2022-07-25 15:36:49	19	0	0	0
1378	5km NE	2022-07-25 16:05:50	19	0	0	0
1379	5km NE	2022-07-25 16:34:51	19	0	0	0
1380	5km NE	2022-07-25 17:03:52	19	0	0	0
1381	5km NE	2022-07-25 17:32:53	19	0	0	0
1382	5km NE	2022-07-25 18:01:53	19	0	0	0
1383	5km NE	2022-07-25 18:30:54	19	0	0	0
1384	5km NE	2022-07-25 18:59:55	19	0	0	0
1385	5km NE	2022-07-25 19:28:56	19	0	0	0
1386	5km NE	2022-07-25 19:57:57	19	0	0	0
1387	5km NE	2022-07-25 20:26:57	19	0	0	0
1388	5km NE	2022-07-25 20:55:58	19	0	0	0
1389	5km NE	2022-07-25 21:24:59	19	0	0	0
1390	5km NE	2022-07-25 21:54:00	19	0	0	0
1391	5km NE	2022-07-25 22:23:01	19	0	0	0
1392	5km NE	2022-07-25 22:52:01	19	0	0	0
1393	5km NE	2022-07-25 23:21:02	19	0	0	0
1394	5km NE	2022-07-25 23:50:03	19	0	0	0
1395	5km NE	2022-08-01 00:25:01	19	0	0	0
1396	5km NE	2022-08-01 00:54:02	19	0	0	0
1397	5km NE	2022-08-01 01:23:03	19	0	0	0
1398	5km NE	2022-08-01 01:52:04	19	0	0	0
1399	5km NE	2022-08-01 02:21:04	19	0	0	0
1400	5km NE	2022-08-01 02:50:05	19	0	0	0
1401	5km NE	2022-08-01 03:19:06	19	0	0	0
1402	5km NE	2022-08-01 03:48:07	19	0	0	0
1403	5km NE	2022-08-01 04:17:07	19	0	0	0
1404	5km NE	2022-08-01 04:46:08	19	0	0	0
1405	5km NE	2022-08-01 05:15:09	19	0	0	0
1406	5km NE	2022-08-01 05:44:10	19	0	0	0
1407	5km NE	2022-08-01 06:13:11	19	0	0	0
1408	5km NE	2022-08-01 06:42:11	19	0	0	0
1409	5km NE	2022-08-01 07:11:12	19	0	0	0
1410	5km NE	2022-08-01 07:40:13	19	0	0	0
1411	5km NE	2022-08-01 08:09:14	19	0	0	0
1412	5km NE	2022-08-01 08:38:15	19	0	0	0
1413	5km NE	2022-08-01 09:07:15	19	0	0	0
1414	5km NE	2022-08-01 09:36:16	19	0	0	0
1415	5km NE	2022-08-01 10:05:17	19	0	0	0
1416	5km NE	2022-08-01 10:34:18	19	0	0	0
1417	5km NE	2022-08-01 11:03:19	19	0	0	0
1418	5km NE	2022-08-01 11:32:19	19	0	0	0
1419	5km NE	2022-08-01 12:01:20	19	0	0	0
1420	5km NE	2022-08-01 12:30:21	19	0	0	0
1421	5km NE	2022-08-01 12:59:22	19	0	0	0
1422	5km NE	2022-08-01 13:28:23	19	0	0	0
1423	5km NE	2022-08-01 13:57:23	19	0	0	0
1424	5km NE	2022-08-01 14:26:24	19	0	0	0
1425	5km NE	2022-08-01 14:55:25	19	0	0	0
1426	5km NE	2022-08-01 15:24:26	19	0	0	0
1427	5km NE	2022-08-01 15:53:27	19	0	0	0
1428	5km NE	2022-08-01 16:22:27	19	0	0	0
1429	5km NE	2022-08-01 16:51:28	19	0	0	0
1430	5km NE	2022-08-01 17:20:29	19	0	0	0
1431	5km NE	2022-08-01 17:49:30	19	0	0	0
1432	5km NE	2022-08-01 18:18:31	19	0	0	0
1433	5km NE	2022-08-01 18:47:31	19	0	0	0
1434	5km NE	2022-08-01 19:16:32	19	0	0	0
1435	5km NE	2022-08-01 19:45:33	19	0	0	0
1436	5km NE	2022-08-01 20:14:34	19	0	0	0
1437	5km NE	2022-08-01 20:43:35	19	0	0	0
1438	5km NE	2022-08-01 21:12:35	19	0	0	0
1439	5km NE	2022-08-01 21:41:36	19	0	0	0
1440	5km NE	2022-08-01 22:10:37	19	0	0	0
1441	5km NE	2022-08-01 22:39:38	19	0	0	0
1442	5km NE	2022-08-01 23:08:39	19	0	0	0
1443	5km NE	2022-08-01 23:37:39	19	0	0	0
1444	5km NE	2022-08-05 00:09:39	19	0	0	0
1445	5km NE	2022-08-05 00:38:40	19	0	0	0
1446	5km NE	2022-08-05 01:07:41	19	0	0	0
1447	5km NE	2022-08-05 01:36:41	19	0	0	0
1448	5km NE	2022-08-05 02:05:42	19	0	0	0
1449	5km NE	2022-08-05 02:34:43	19	0	0	0
1450	5km NE	2022-08-05 03:03:44	19	0	0	0
1451	5km NE	2022-08-05 03:32:44	19	0	0	0
1452	5km NE	2022-08-05 04:01:45	19	0	0	0
1453	5km NE	2022-08-05 04:30:46	19	0	0	0
1454	5km NE	2022-08-05 04:59:47	19	0	0	0
1455	5km NE	2022-08-05 05:28:48	19	0	0	0
1456	5km NE	2022-08-05 05:57:48	19	0	0	0
1457	5km NE	2022-08-05 06:26:49	19	0	0	0
1458	5km NE	2022-08-05 06:55:50	19	0	0	0
1459	5km NE	2022-08-05 07:24:51	19	0	0	0
1460	5km NE	2022-08-05 07:53:52	19	0	0	0
1461	5km NE	2022-08-05 08:22:52	19	0	0	0
1462	5km NE	2022-08-05 08:51:53	19	0	0	0
1463	5km NE	2022-08-05 09:20:54	19	0	0	0
1464	5km NE	2022-08-05 09:49:55	19	0	0	0
1465	5km NE	2022-08-05 10:18:56	19	0	0	0
1466	5km NE	2022-08-05 10:47:56	19	0	0	0
1467	5km NE	2022-08-05 10:48:20	19	0	0	0
1468	5km NE	2022-08-05 11:17:21	19	0	0	0
1469	5km NE	2022-08-05 11:46:22	19	0	0	0
1470	5km NE	2022-08-05 12:15:23	19	0	0	0
1471	5km NE	2022-08-05 12:44:23	19	0	0	0
1472	5km NE	2022-08-05 13:13:24	19	0	0	0
1473	5km NE	2022-08-05 13:42:25	19	0	0	0
1474	5km NE	2022-08-05 14:11:26	19	0	0	0
1475	5km NE	2022-08-05 14:40:27	19	0	0	0
1476	5km NE	2022-08-05 15:09:27	19	0	0	0
1477	5km NE	2022-08-05 15:38:28	19	0	0	0
1478	5km NE	2022-08-05 16:07:29	19	0	0	0
1479	5km NE	2022-08-05 16:36:30	19	0	0	0
1480	5km NE	2022-08-05 17:05:31	19	0	0	0
1481	5km NE	2022-08-05 17:34:31	19	0	0	0
1482	5km NE	2022-08-05 18:03:32	19	0	0	0
1483	5km NE	2022-08-05 18:32:33	19	0	0	0
1484	5km NE	2022-08-05 19:01:34	19	0	0	0
1485	5km NE	2022-08-05 19:30:35	19	0	0	0
1486	5km NE	2022-08-05 19:59:35	19	0	0	0
1487	5km NE	2022-08-05 20:28:36	19	0	0	0
1488	5km NE	2022-08-05 20:57:37	19	0	0	0
1489	5km NE	2022-08-05 21:26:38	19	0	0	0
1490	5km NE	2022-08-05 21:55:39	19	0	0	0
1491	5km NE	2022-08-05 22:24:39	19	0	0	0
1492	5km NE	2022-08-05 22:53:40	19	0	0	0
1493	5km NE	2022-08-05 23:22:41	19	0	0	0
1494	5km NE	2022-08-05 23:51:42	19	0	0	0
1495	5km NE	2022-08-10 00:05:20	19	0	0	0
1496	5km NE	2022-08-10 00:34:21	19	0	0	0
1497	5km NE	2022-08-10 01:03:22	19	0	0	0
1498	5km NE	2022-08-10 01:32:23	19	0	0	0
1499	5km NE	2022-08-10 02:01:24	19	0	0	0
1500	5km NE	2022-08-10 02:30:24	19	0	0	0
1501	5km NE	2022-08-10 02:59:25	19	0	0	0
1502	5km NE	2022-08-10 03:28:26	19	0	0	0
1503	5km NE	2022-08-10 03:57:27	19	0	0	0
1504	5km NE	2022-08-10 04:26:28	19	0	0	0
1505	5km NE	2022-08-10 04:55:28	19	0	0	0
1506	5km NE	2022-08-10 05:24:29	19	0	0	0
1507	5km NE	2022-08-10 05:53:30	19	0	0	0
1508	5km NE	2022-08-10 06:22:31	19	0	0	0
1509	5km NE	2022-08-10 06:51:32	19	0	0	0
1510	5km NE	2022-08-10 07:20:32	19	0	0	0
1511	5km NE	2022-08-10 07:49:33	19	0	0	0
1512	5km NE	2022-08-10 08:18:34	19	0	0	0
1513	5km NE	2022-08-10 08:47:35	19	0	0	0
1514	5km NE	2022-08-10 09:16:36	19	0	0	0
1515	5km NE	2022-08-10 09:45:36	19	0	0	0
1516	5km NE	2022-08-10 10:14:37	19	0	0	0
1517	5km NE	2022-08-10 10:43:38	19	0	0	0
1518	5km NE	2022-08-10 11:12:39	19	0	0	0
1519	5km NE	2022-08-10 11:41:40	19	0	0	0
1520	5km NE	2022-08-10 12:10:40	19	0	0	0
1521	5km NE	2022-08-10 12:39:41	19	0	0	0
1522	5km NE	2022-08-10 13:08:42	19	0	0	0
1523	5km NE	2022-08-10 13:37:43	19	0	0	0
1524	5km NE	2022-08-10 14:06:44	19	0	0	0
1525	5km NE	2022-08-10 14:35:44	19	0	0	0
1526	5km NE	2022-08-10 15:04:45	19	0	0	0
1527	5km NE	2022-08-10 15:33:46	19	0	0	0
1528	5km NE	2022-08-10 16:02:47	19	0	0	0
1529	5km NE	2022-08-10 16:31:48	19	0	0	0
1530	5km NE	2022-08-10 17:00:48	19	0	0	0
1531	5km NE	2022-08-10 17:29:49	19	0	0	0
1532	5km NE	2022-08-10 17:58:50	19	0	0	0
1533	5km NE	2022-08-10 18:27:51	19	0	0	0
1534	5km NE	2022-08-10 18:56:52	19	0	0	0
1535	5km NE	2022-08-10 19:25:52	19	0	0	0
1536	5km NE	2022-08-10 19:54:53	19	0	0	0
1537	5km NE	2022-08-10 20:23:54	19	0	0	0
1538	5km NE	2022-08-10 20:52:55	19	0	0	0
1539	5km NE	2022-08-10 21:21:56	19	0	0	0
1540	5km NE	2022-08-10 21:50:56	19	0	0	0
1541	5km NE	2022-08-10 22:19:57	19	0	0	0
1542	5km NE	2022-08-10 22:48:58	19	0	0	0
1543	5km NE	2022-08-10 23:17:59	19	0	0	0
1544	5km NE	2022-08-10 23:47:00	19	0	0	0
1545	5km NE	2022-08-15 00:00:38	19	0	0	0
1546	5km NE	2022-08-15 00:29:39	19	0	0	0
1547	5km NE	2022-08-15 00:58:40	19	0	0	0
1548	5km NE	2022-08-15 01:27:41	19	0	0	0
1549	5km NE	2022-08-15 01:56:41	19	0	0	0
1550	5km NE	2022-08-15 02:25:42	19	0	0	0
1551	5km NE	2022-08-15 02:54:43	19	0	0	0
1552	5km NE	2022-08-15 03:23:44	19	0	0	0
1553	5km NE	2022-08-15 03:52:45	19	0	0	0
1554	5km NE	2022-08-15 04:21:45	19	0	0	0
1555	5km NE	2022-08-15 04:50:46	19	0	0	0
1556	5km NE	2022-08-15 05:19:47	19	0	0	0
1557	5km NE	2022-08-15 05:48:48	19	0	0	0
1558	5km NE	2022-08-15 06:17:49	19	0	0	0
1559	5km NE	2022-08-15 06:46:49	19	0	0	0
1560	5km NE	2022-08-15 07:15:50	19	0	0	0
1561	5km NE	2022-08-15 07:44:51	19	0	0	0
1562	5km NE	2022-08-15 08:13:52	19	0	0	0
1563	5km NE	2022-08-15 08:42:53	19	0	0	0
1564	5km NE	2022-08-15 09:11:53	19	0	0	0
1565	5km NE	2022-08-15 09:40:54	19	0	0	0
1566	5km NE	2022-08-15 10:09:55	19	0	0	0
1567	5km NE	2022-08-15 10:38:56	19	0	0	0
1568	5km NE	2022-08-15 11:07:57	19	0	0	0
1569	5km NE	2022-08-15 11:36:57	19	0	0	0
1570	5km NE	2022-08-15 12:05:58	19	0	0	0
1571	5km NE	2022-08-15 12:34:59	19	0	0	0
1572	5km NE	2022-08-15 13:04:00	19	0	0	0
1573	5km NE	2022-08-15 13:33:01	19	0	0	0
1574	5km NE	2022-08-15 14:02:01	19	0	0	0
1575	5km NE	2022-08-15 14:31:02	19	0	0	0
1576	5km NE	2022-08-15 15:00:03	19	0	0	0
1577	5km NE	2022-08-15 15:29:04	19	0	0	0
1578	5km NE	2022-08-15 15:58:05	19	0	0	0
1579	5km NE	2022-08-15 16:27:05	19	0	0	0
1580	5km NE	2022-08-15 16:56:06	19	0	0	0
1581	5km NE	2022-08-15 17:25:07	19	0	0	0
1582	5km NE	2022-08-15 17:54:08	19	0	0	0
1583	5km NE	2022-08-15 18:23:09	19	0	0	0
1584	5km NE	2022-08-15 18:52:09	19	0	0	0
1585	5km NE	2022-08-15 19:21:10	19	0	0	0
1586	5km NE	2022-08-15 19:50:11	19	0	0	0
1587	5km NE	2022-08-15 20:19:12	19	0	0	0
1588	5km NE	2022-08-15 20:48:13	19	0	0	0
1589	5km NE	2022-08-15 21:17:13	19	0	0	0
1590	5km NE	2022-08-15 21:46:14	19	0	0	0
1591	5km NE	2022-08-15 22:15:15	19	0	0	0
1592	5km NE	2022-08-15 22:44:16	19	0	0	0
1593	5km NE	2022-08-15 23:13:17	19	0	0	0
1594	5km NE	2022-08-15 23:42:17	19	0	0	0
1595	5km NE	2022-08-20 00:24:57	19	0	0	0
1596	5km NE	2022-08-20 00:53:58	19	0	0	0
1597	5km NE	2022-08-20 01:22:58	19	0	0	0
1598	5km NE	2022-08-20 01:51:59	19	0	0	0
1599	5km NE	2022-08-20 01:52:20	19	0	0	0
1600	5km NE	2022-08-20 02:21:20	19	0	0	0
1601	5km NE	2022-08-20 02:50:21	19	0	0	0
1602	5km NE	2022-08-20 03:19:22	19	0	0	0
1603	5km NE	2022-08-20 03:48:23	19	0	0	0
1604	5km NE	2022-08-20 04:17:24	19	0	0	0
1605	5km NE	2022-08-20 04:46:24	19	0	0	0
1606	5km NE	2022-08-20 05:15:25	19	0	0	0
1607	5km NE	2022-08-20 05:44:26	19	0	0	0
1608	5km NE	2022-08-20 06:13:27	19	0	0	0
1609	5km NE	2022-08-20 06:42:28	19	0	0	0
1610	5km NE	2022-08-20 07:11:28	19	0	0	0
1611	5km NE	2022-08-20 07:40:29	19	0	0	0
1612	5km NE	2022-08-20 08:09:30	19	0	0	0
1613	5km NE	2022-08-20 08:38:31	19	0	0	0
1614	5km NE	2022-08-20 09:07:32	19	0	0	0
1615	5km NE	2022-08-20 09:36:32	19	0	0	0
1616	5km NE	2022-08-20 10:05:33	19	0	0	0
1617	5km NE	2022-08-20 10:34:34	19	0	0	0
1618	5km NE	2022-08-20 11:03:35	19	0	0	0
1619	5km NE	2022-08-20 11:32:36	19	0	0	0
1620	5km NE	2022-08-20 12:01:36	19	0	0	0
1621	5km NE	2022-08-20 12:30:37	19	0	0	0
1622	5km NE	2022-08-20 12:59:38	19	0	0	0
1623	5km NE	2022-08-20 13:28:39	19	0	0	0
1624	5km NE	2022-08-20 13:57:40	19	0	0	0
1625	5km NE	2022-08-20 14:26:40	19	0	0	0
1626	5km NE	2022-08-20 14:55:41	19	0	0	0
1627	5km NE	2022-08-20 15:24:42	19	0	0	0
1628	5km NE	2022-08-20 15:53:43	19	0	0	0
1629	5km NE	2022-08-20 16:22:44	19	0	0	0
1630	5km NE	2022-08-20 16:51:44	19	0	0	0
1631	5km NE	2022-08-20 17:20:45	19	0	0	0
1632	5km NE	2022-08-20 17:49:46	19	0	0	0
1633	5km NE	2022-08-20 18:18:47	19	0	0	0
1634	5km NE	2022-08-20 18:47:48	19	0	0	0
1635	5km NE	2022-08-20 19:16:48	19	0	0	0
1636	5km NE	2022-08-20 19:45:49	19	0	0	0
1637	5km NE	2022-08-20 20:14:50	19	0	0	0
1638	5km NE	2022-08-20 20:43:51	19	0	0	0
1639	5km NE	2022-08-20 21:12:52	19	0	0	0
1640	5km NE	2022-08-20 21:41:52	19	0	0	0
1641	5km NE	2022-08-20 22:10:53	19	0	0	0
1642	5km NE	2022-08-20 22:39:54	19	0	0	0
1643	5km NE	2022-08-20 23:08:55	19	0	0	0
1644	5km NE	2022-08-20 23:37:56	19	0	0	0
1645	5km NE	2022-08-25 00:20:35	19	0	0	0
1646	5km NE	2022-08-25 00:49:36	19	0	0	0
1647	5km NE	2022-08-25 01:18:37	19	0	0	0
1648	5km NE	2022-08-25 01:47:37	19	0	0	0
1649	5km NE	2022-08-25 02:16:38	19	0	0	0
1650	5km NE	2022-08-25 02:45:39	19	0	0	0
1651	5km NE	2022-08-25 03:14:40	19	0	0	0
1652	5km NE	2022-08-25 03:43:41	19	0	0	0
1653	5km NE	2022-08-25 04:12:41	19	0	0	0
1654	5km NE	2022-08-25 04:41:42	19	0	0	0
1655	5km NE	2022-08-25 05:10:43	19	0	0	0
1656	5km NE	2022-08-25 05:39:44	19	0	0	0
1657	5km NE	2022-08-25 06:08:45	19	0	0	0
1658	5km NE	2022-08-25 06:37:45	19	0	0	0
1659	5km NE	2022-08-25 07:06:46	19	0	0	0
1660	5km NE	2022-08-25 07:35:47	19	0	0	0
1661	5km NE	2022-08-25 08:04:48	19	0	0	0
1662	5km NE	2022-08-25 08:33:48	19	0	0	0
1663	5km NE	2022-08-25 09:02:49	19	0	0	0
1664	5km NE	2022-08-25 09:31:50	19	0	0	0
1665	5km NE	2022-08-25 10:00:51	19	0	0	0
1666	5km NE	2022-08-25 10:29:52	19	0	0	0
1667	5km NE	2022-08-25 10:58:52	19	0	0	0
1668	5km NE	2022-08-25 11:27:53	19	0	0	0
1669	5km NE	2022-08-25 11:56:54	19	0	0	0
1670	5km NE	2022-08-25 12:25:55	19	0	0	0
1671	5km NE	2022-08-25 12:54:56	19	0	0	0
1672	5km NE	2022-08-25 13:23:56	19	0	0	0
1673	5km NE	2022-08-25 13:52:57	19	0	0	0
1674	5km NE	2022-08-25 14:21:58	19	0	0	0
1675	5km NE	2022-08-25 14:50:59	19	0	0	0
1676	5km NE	2022-08-25 15:20:00	19	0	0	0
1677	5km NE	2022-08-25 15:49:00	19	0	0	0
1678	5km NE	2022-08-25 16:18:01	19	0	0	0
1679	5km NE	2022-08-25 16:47:02	19	0	0	0
1680	5km NE	2022-08-25 17:16:03	19	0	0	0
1681	5km NE	2022-08-25 17:45:04	19	0	0	0
1682	5km NE	2022-08-25 18:14:04	19	0	0	0
1683	5km NE	2022-08-25 18:43:05	19	0	0	0
1684	5km NE	2022-08-25 19:12:06	19	0	0	0
1685	5km NE	2022-08-25 19:41:07	19	0	0	0
1686	5km NE	2022-08-25 20:10:08	19	0	0	0
1687	5km NE	2022-08-25 20:39:08	19	0	0	0
1688	5km NE	2022-08-25 21:08:09	19	0	0	0
1689	5km NE	2022-08-25 21:37:10	19	0	0	0
1690	5km NE	2022-08-25 22:06:11	19	0	0	0
1691	5km NE	2022-08-25 22:35:12	19	0	0	0
1692	5km NE	2022-08-25 23:04:12	19	0	0	0
1693	5km NE	2022-08-25 23:33:13	19	0	0	0
1694	5km NE	2022-09-01 00:23:21	19	0	0	0
1695	5km NE	2022-09-01 00:52:21	19	0	0	0
1696	5km NE	2022-09-01 01:21:22	19	0	0	0
1697	5km NE	2022-09-01 01:50:23	19	0	0	0
1698	5km NE	2022-09-01 02:19:24	19	0	0	0
1699	5km NE	2022-09-01 02:48:25	19	0	0	0
1700	5km NE	2022-09-01 03:17:25	19	0	0	0
1701	5km NE	2022-09-01 03:46:26	19	0	0	0
1702	5km NE	2022-09-01 04:15:27	19	0	0	0
1703	5km NE	2022-09-01 04:44:28	19	0	0	0
1704	5km NE	2022-09-01 05:13:29	19	0	0	0
1705	5km NE	2022-09-01 05:42:29	19	0	0	0
1706	5km NE	2022-09-01 06:11:30	19	0	0	0
1707	5km NE	2022-09-01 06:40:31	19	0	0	0
1708	5km NE	2022-09-01 07:09:32	19	0	0	0
1709	5km NE	2022-09-01 07:38:33	19	0	0	0
1710	5km NE	2022-09-01 08:07:33	19	0	0	0
1711	5km NE	2022-09-01 08:36:34	19	0	0	0
1712	5km NE	2022-09-01 09:05:35	19	0	0	0
1713	5km NE	2022-09-01 09:34:36	19	0	0	0
1714	5km NE	2022-09-01 10:03:37	19	0	0	0
1715	5km NE	2022-09-01 10:32:37	19	0	0	0
1716	5km NE	2022-09-01 11:01:38	19	0	0	0
1717	5km NE	2022-09-01 11:30:39	19	0	0	0
1718	5km NE	2022-09-01 11:59:40	19	0	0	0
1719	5km NE	2022-09-01 12:28:41	19	0	0	0
1720	5km NE	2022-09-01 12:57:41	19	0	0	0
1721	5km NE	2022-09-01 13:26:42	19	0	0	0
1722	5km NE	2022-09-01 13:55:43	19	0	0	0
1723	5km NE	2022-09-01 14:24:44	19	0	0	0
1724	5km NE	2022-09-01 14:53:45	19	0	0	0
1725	5km NE	2022-09-01 15:22:45	19	0	0	0
1726	5km NE	2022-09-01 15:51:46	19	0	0	0
1727	5km NE	2022-09-01 16:20:47	19	0	0	0
1728	5km NE	2022-09-01 16:49:48	19	0	0	0
1729	5km NE	2022-09-01 17:18:49	19	0	0	0
1730	5km NE	2022-09-01 17:47:49	19	0	0	0
1731	5km NE	2022-09-01 18:16:50	19	0	0	0
1732	5km NE	2022-09-01 18:45:51	19	0	0	0
1733	5km NE	2022-09-01 19:14:52	19	0	0	0
1734	5km NE	2022-09-01 19:43:53	19	0	0	0
1735	5km NE	2022-09-01 20:12:53	19	0	0	0
1736	5km NE	2022-09-01 20:41:54	19	0	0	0
1737	5km NE	2022-09-01 21:10:55	19	0	0	0
1738	5km NE	2022-09-01 21:39:56	19	0	0	0
1739	5km NE	2022-09-01 22:08:57	19	0	0	0
1740	5km NE	2022-09-01 22:37:57	19	0	0	0
1741	5km NE	2022-09-01 23:06:58	19	0	0	0
1742	5km NE	2022-09-01 23:35:59	19	0	0	0
1743	5km NE	2022-09-05 00:07:59	19	0	0	0
1744	5km NE	2022-09-05 00:36:59	19	0	0	0
1745	5km NE	2022-09-05 01:06:00	19	0	0	0
1746	5km NE	2022-09-05 01:35:01	19	0	0	0
1747	5km NE	2022-09-05 02:04:02	19	0	0	0
1748	5km NE	2022-09-05 02:33:03	19	0	0	0
1749	5km NE	2022-09-05 03:02:03	19	0	0	0
1750	5km NE	2022-09-05 03:31:04	19	0	0	0
1751	5km NE	2022-09-05 04:00:05	19	0	0	0
1752	5km NE	2022-09-05 04:29:06	19	0	0	0
1753	5km NE	2022-09-05 04:58:07	19	0	0	0
1754	5km NE	2022-09-05 05:27:07	19	0	0	0
1755	5km NE	2022-09-05 05:56:08	19	0	0	0
1756	5km NE	2022-09-05 06:25:09	19	0	0	0
1757	5km NE	2022-09-05 06:54:10	19	0	0	0
1758	5km NE	2022-09-05 07:23:11	19	0	0	0
1759	5km NE	2022-09-05 07:52:11	19	0	0	0
1760	5km NE	2022-09-05 08:21:12	19	0	0	0
1761	5km NE	2022-09-05 08:50:13	19	0	0	0
1762	5km NE	2022-09-05 09:19:14	19	0	0	0
1763	5km NE	2022-09-05 09:48:15	19	0	0	0
1764	5km NE	2022-09-05 10:17:15	19	0	0	0
1765	5km NE	2022-09-05 10:46:16	19	0	0	0
1766	5km NE	2022-09-05 11:15:17	19	0	0	0
1767	5km NE	2022-09-05 11:44:18	19	0	0	0
1768	5km NE	2022-09-05 12:13:19	19	0	0	0
1769	5km NE	2022-09-05 12:42:19	19	0	0	0
1770	5km NE	2022-09-05 13:11:20	19	0	0	0
1771	5km NE	2022-09-05 13:40:21	19	0	0	0
1772	5km NE	2022-09-05 14:09:22	19	0	0	0
1773	5km NE	2022-09-05 14:38:23	19	0	0	0
1774	5km NE	2022-09-05 15:07:23	19	0	0	0
1775	5km NE	2022-09-05 15:36:24	19	0	0	0
1776	5km NE	2022-09-05 16:05:25	19	0	0	0
1777	5km NE	2022-09-05 16:34:26	19	0	0	0
1778	5km NE	2022-09-05 17:03:27	19	0	0	0
1779	5km NE	2022-09-05 17:32:27	19	0	0	0
1780	5km NE	2022-09-05 18:01:28	19	0	0	0
1781	5km NE	2022-09-05 18:30:29	19	0	0	0
1782	5km NE	2022-09-05 18:59:30	19	0	0	0
1783	5km NE	2022-09-05 19:28:31	19	0	0	0
1784	5km NE	2022-09-05 19:57:31	19	0	0	0
1785	5km NE	2022-09-05 20:26:32	19	0	0	0
1786	5km NE	2022-09-05 20:55:33	19	0	0	0
1787	5km NE	2022-09-05 21:24:34	19	0	0	0
1788	5km NE	2022-09-05 21:53:35	19	0	0	0
1789	5km NE	2022-09-05 22:22:35	19	0	0	0
1790	5km NE	2022-09-05 22:51:36	19	0	0	0
1791	5km NE	2022-09-05 23:20:37	19	0	0	0
1792	5km NE	2022-09-05 23:49:38	19	0	0	0
1793	5km NE	2022-09-10 00:03:17	19	0	0	0
1794	5km NE	2022-09-10 00:32:18	19	0	0	0
1795	5km NE	2022-09-10 01:01:18	19	0	0	0
1796	5km NE	2022-09-10 01:30:19	19	0	0	0
1797	5km NE	2022-09-10 01:59:20	19	0	0	0
1798	5km NE	2022-09-10 02:28:21	19	0	0	0
1799	5km NE	2022-09-10 02:57:22	19	0	0	0
1800	5km NE	2022-09-10 03:26:22	19	0	0	0
1801	5km NE	2022-09-10 03:55:23	19	0	0	0
1802	5km NE	2022-09-10 04:24:24	19	0	0	0
1803	5km NE	2022-09-10 04:53:25	19	0	0	0
1804	5km NE	2022-09-10 05:22:26	19	0	0	0
1805	5km NE	2022-09-10 05:51:26	19	0	0	0
1806	5km NE	2022-09-10 06:20:27	19	0	0	0
1807	5km NE	2022-09-10 06:49:28	19	0	0	0
1808	5km NE	2022-09-10 07:18:29	19	0	0	0
1809	5km NE	2022-09-10 07:47:30	19	0	0	0
1810	5km NE	2022-09-10 08:16:30	19	0	0	0
1811	5km NE	2022-09-10 08:45:31	19	0	0	0
1812	5km NE	2022-09-10 09:14:32	19	0	0	0
1813	5km NE	2022-09-10 09:43:33	19	0	0	0
1814	5km NE	2022-09-10 10:12:34	19	0	0	0
1815	5km NE	2022-09-10 10:41:34	19	0	0	0
1816	5km NE	2022-09-10 11:10:35	19	0	0	0
1817	5km NE	2022-09-10 11:39:36	19	0	0	0
1818	5km NE	2022-09-10 12:08:37	19	0	0	0
1819	5km NE	2022-09-10 12:37:38	19	0	0	0
1820	5km NE	2022-09-10 13:06:38	19	0	0	0
1821	5km NE	2022-09-10 13:35:39	19	0	0	0
1822	5km NE	2022-09-10 14:04:40	19	0	0	0
1823	5km NE	2022-09-10 14:33:41	19	0	0	0
1824	5km NE	2022-09-10 15:02:42	19	0	0	0
1825	5km NE	2022-09-10 15:31:42	19	0	0	0
1826	5km NE	2022-09-10 16:00:43	19	0	0	0
1827	5km NE	2022-09-10 16:29:44	19	0	0	0
1828	5km NE	2022-09-10 16:58:45	19	0	0	0
1829	5km NE	2022-09-10 17:27:46	19	0	0	0
1830	5km NE	2022-09-10 17:56:46	19	0	0	0
1831	5km NE	2022-09-10 18:25:47	19	0	0	0
1832	5km NE	2022-09-10 18:54:48	19	0	0	0
1833	5km NE	2022-09-10 19:23:49	19	0	0	0
1834	5km NE	2022-09-10 19:52:50	19	0	0	0
1835	5km NE	2022-09-10 20:21:50	19	0	0	0
1836	5km NE	2022-09-10 20:50:51	19	0	0	0
1837	5km NE	2022-09-10 21:19:52	19	0	0	0
1838	5km NE	2022-09-10 21:48:53	19	0	0	0
1839	5km NE	2022-09-10 22:17:54	19	0	0	0
1840	5km NE	2022-09-10 22:46:54	19	0	0	0
1841	5km NE	2022-09-10 23:15:55	19	0	0	0
1842	5km NE	2022-09-10 23:44:56	19	0	0	0
1843	5km NE	2022-09-15 00:27:59	19	0	0	0
1844	5km NE	2022-09-15 00:57:00	19	0	0	0
1845	5km NE	2022-09-15 01:26:01	19	0	0	0
1846	5km NE	2022-09-15 01:55:01	19	0	0	0
1847	5km NE	2022-09-15 02:24:02	19	0	0	0
1848	5km NE	2022-09-15 02:53:03	19	0	0	0
1849	5km NE	2022-09-15 03:22:04	19	0	0	0
1850	5km NE	2022-09-15 03:51:05	19	0	0	0
1851	5km NE	2022-09-15 04:20:05	19	0	0	0
1852	5km NE	2022-09-15 04:49:06	19	0	0	0
1853	5km NE	2022-09-15 05:18:07	19	0	0	0
1854	5km NE	2022-09-15 05:47:08	19	0	0	0
1855	5km NE	2022-09-15 06:16:09	19	0	0	0
1856	5km NE	2022-09-15 06:45:09	19	0	0	0
1857	5km NE	2022-09-15 07:14:10	19	0	0	0
1858	5km NE	2022-09-15 07:43:11	19	0	0	0
1859	5km NE	2022-09-15 08:12:12	19	0	0	0
1860	5km NE	2022-09-15 08:41:13	19	0	0	0
1861	5km NE	2022-09-15 09:10:13	19	0	0	0
1862	5km NE	2022-09-15 09:39:14	19	0	0	0
1863	5km NE	2022-09-15 10:08:15	19	0	0	0
1864	5km NE	2022-09-15 10:37:16	19	0	0	0
1865	5km NE	2022-09-15 11:06:17	19	0	0	0
1866	5km NE	2022-09-15 11:35:17	19	0	0	0
1867	5km NE	2022-09-15 12:04:18	19	0	0	0
1868	5km NE	2022-09-15 12:33:19	19	0	0	0
1869	5km NE	2022-09-15 13:02:20	19	0	0	0
1870	5km NE	2022-09-15 13:31:21	19	0	0	0
1871	5km NE	2022-09-15 14:00:21	19	0	0	0
1872	5km NE	2022-09-15 14:29:22	19	0	0	0
1873	5km NE	2022-09-15 14:58:23	19	0	0	0
1874	5km NE	2022-09-15 15:27:24	19	0	0	0
1875	5km NE	2022-09-15 15:56:25	19	0	0	0
1876	5km NE	2022-09-15 16:25:25	19	0	0	0
1877	5km NE	2022-09-15 16:54:26	19	0	0	0
1878	5km NE	2022-09-15 17:23:27	19	0	0	0
1879	5km NE	2022-09-15 17:52:28	19	0	0	0
1880	5km NE	2022-09-15 18:21:29	19	0	0	0
1881	5km NE	2022-09-15 18:50:29	19	0	0	0
1882	5km NE	2022-09-15 19:19:30	19	0	0	0
1883	5km NE	2022-09-15 19:48:31	19	0	0	0
1884	5km NE	2022-09-15 20:17:32	19	0	0	0
1885	5km NE	2022-09-15 20:46:33	19	0	0	0
1886	5km NE	2022-09-15 21:15:33	19	0	0	0
1887	5km NE	2022-09-15 21:44:34	19	0	0	0
1888	5km NE	2022-09-15 22:13:35	19	0	0	0
1889	5km NE	2022-09-15 22:42:36	19	0	0	0
1890	5km NE	2022-09-15 23:11:37	19	0	0	0
1891	5km NE	2022-09-15 23:40:37	19	0	0	0
1892	5km NE	2022-09-20 00:23:17	19	0	0	0
1893	5km NE	2022-09-20 00:52:18	19	0	0	0
1894	5km NE	2022-09-20 01:21:19	19	0	0	0
1895	5km NE	2022-09-20 01:50:20	19	0	0	0
1896	5km NE	2022-09-20 02:19:20	19	0	0	0
1897	5km NE	2022-09-20 02:48:21	19	0	0	0
1898	5km NE	2022-09-20 03:17:22	19	0	0	0
1899	5km NE	2022-09-20 03:46:23	19	0	0	0
1900	5km NE	2022-09-20 04:15:23	19	0	0	0
1901	5km NE	2022-09-20 04:44:24	19	0	0	0
1902	5km NE	2022-09-20 05:13:25	19	0	0	0
1903	5km NE	2022-09-20 05:42:26	19	0	0	0
1904	5km NE	2022-09-20 06:11:27	19	0	0	0
1905	5km NE	2022-09-20 06:40:28	19	0	0	0
1906	5km NE	2022-09-20 07:09:28	19	0	0	0
1907	5km NE	2022-09-20 07:38:29	19	0	0	0
1908	5km NE	2022-09-20 08:07:30	19	0	0	0
1909	5km NE	2022-09-20 08:36:31	19	0	0	0
1910	5km NE	2022-09-20 09:05:31	19	0	0	0
1911	5km NE	2022-09-20 09:34:32	19	0	0	0
1912	5km NE	2022-09-20 10:03:33	19	0	0	0
1913	5km NE	2022-09-20 10:32:34	19	0	0	0
1914	5km NE	2022-09-20 11:01:35	19	0	0	0
1915	5km NE	2022-09-20 11:30:35	19	0	0	0
1916	5km NE	2022-09-20 11:59:36	19	0	0	0
1917	5km NE	2022-09-20 12:28:37	19	0	0	0
1918	5km NE	2022-09-20 12:57:38	19	0	0	0
1919	5km NE	2022-09-20 13:26:39	19	0	0	0
1920	5km NE	2022-09-20 13:55:39	19	0	0	0
1921	5km NE	2022-09-20 14:24:40	19	0	0	0
1922	5km NE	2022-09-20 14:53:41	19	0	0	0
1923	5km NE	2022-09-20 15:22:42	19	0	0	0
1924	5km NE	2022-09-20 15:51:43	19	0	0	0
1925	5km NE	2022-09-20 16:20:43	19	0	0	0
1926	5km NE	2022-09-20 16:49:44	19	0	0	0
1927	5km NE	2022-09-20 17:18:45	19	0	0	0
1928	5km NE	2022-09-20 17:47:46	19	0	0	0
1929	5km NE	2022-09-20 18:16:47	19	0	0	0
1930	5km NE	2022-09-20 18:45:47	19	0	0	0
1931	5km NE	2022-09-20 19:14:48	19	0	0	0
1932	5km NE	2022-09-20 19:43:49	19	0	0	0
1933	5km NE	2022-09-20 20:12:50	19	0	0	0
1934	5km NE	2022-09-20 20:41:51	19	0	0	0
1935	5km NE	2022-09-20 21:10:51	19	0	0	0
1936	5km NE	2022-09-20 21:39:52	19	0	0	0
1937	5km NE	2022-09-20 22:08:53	19	0	0	0
1938	5km NE	2022-09-20 22:37:54	19	0	0	0
1939	5km NE	2022-09-20 23:06:55	19	0	0	0
1940	5km NE	2022-09-20 23:35:55	19	0	0	0
1941	5km NE	2022-09-25 00:18:35	19	0	0	0
1942	5km NE	2022-09-25 00:47:36	19	0	0	0
1943	5km NE	2022-09-25 01:16:37	19	0	0	0
1944	5km NE	2022-09-25 01:45:38	19	0	0	0
1945	5km NE	2022-09-25 02:14:38	19	0	0	0
1946	5km NE	2022-09-25 02:43:39	19	0	0	0
1947	5km NE	2022-09-25 03:12:40	19	0	0	0
1948	5km NE	2022-09-25 03:41:41	19	0	0	0
1949	5km NE	2022-09-25 04:10:42	19	0	0	0
1950	5km NE	2022-09-25 04:39:42	19	0	0	0
1951	5km NE	2022-09-25 05:08:43	19	0	0	0
1952	5km NE	2022-09-25 05:37:44	19	0	0	0
1953	5km NE	2022-09-25 06:06:45	19	0	0	0
1954	5km NE	2022-09-25 06:35:46	19	0	0	0
1955	5km NE	2022-09-25 07:04:46	19	0	0	0
1956	5km NE	2022-09-25 07:33:47	19	0	0	0
1957	5km NE	2022-09-25 08:02:48	19	0	0	0
1958	5km NE	2022-09-25 08:31:49	19	0	0	0
1959	5km NE	2022-09-25 09:00:50	19	0	0	0
1960	5km NE	2022-09-25 09:29:50	19	0	0	0
1961	5km NE	2022-09-25 09:58:51	19	0	0	0
1962	5km NE	2022-09-25 10:27:52	19	0	0	0
1963	5km NE	2022-09-25 10:56:53	19	0	0	0
1964	5km NE	2022-09-25 11:25:54	19	0	0	0
1965	5km NE	2022-09-25 11:54:54	19	0	0	0
1966	5km NE	2022-09-25 12:23:55	19	0	0	0
1967	5km NE	2022-09-25 12:52:56	19	0	0	0
1968	5km NE	2022-09-25 13:21:57	19	0	0	0
1969	5km NE	2022-09-25 13:50:58	19	0	0	0
1970	5km NE	2022-09-25 14:19:58	19	0	0	0
1971	5km NE	2022-09-25 14:48:59	19	0	0	0
1972	5km NE	2022-09-25 15:18:00	19	0	0	0
1973	5km NE	2022-09-25 15:47:01	19	0	0	0
1974	5km NE	2022-09-25 16:16:02	19	0	0	0
1975	5km NE	2022-09-25 16:45:02	19	0	0	0
1976	5km NE	2022-09-25 17:14:03	19	0	0	0
1977	5km NE	2022-09-25 17:43:04	19	0	0	0
1978	5km NE	2022-09-25 18:12:05	19	0	0	0
1979	5km NE	2022-09-25 18:41:06	19	0	0	0
1980	5km NE	2022-09-25 19:10:06	19	0	0	0
1981	5km NE	2022-09-25 19:39:07	19	0	0	0
1982	5km NE	2022-09-25 20:08:08	19	0	0	0
1983	5km NE	2022-09-25 20:37:09	19	0	0	0
1984	5km NE	2022-09-25 21:06:10	19	0	0	0
1985	5km NE	2022-09-25 21:35:10	19	0	0	0
1986	5km NE	2022-09-25 22:04:11	19	0	0	0
1987	5km NE	2022-09-25 22:33:12	19	0	0	0
1988	5km NE	2022-09-25 23:02:13	19	0	0	0
1989	5km NE	2022-09-25 23:31:14	19	0	0	0
1990	5km NE	2022-10-01 00:24:51	19	0	0	0
1991	5km NE	2022-10-01 00:53:52	19	0	0	0
1992	5km NE	2022-10-01 01:22:53	19	0	0	0
1993	5km NE	2022-10-01 01:51:53	19	0	0	0
1994	5km NE	2022-10-01 02:20:54	19	0	0	0
1995	5km NE	2022-10-01 02:49:55	19	0	0	0
1996	5km NE	2022-10-01 03:18:56	19	0	0	0
1997	5km NE	2022-10-01 03:47:57	19	0	0	0
1998	5km NE	2022-10-01 04:16:57	19	0	0	0
1999	5km NE	2022-10-01 04:45:58	19	0	0	0
[truncated: 1,877 more rows]
