# Supplementary material for: Soundscape and fish passive acoustic monitoring around a North Sea gas-production platform in the Dogger Bank
Source: PLoS One. 2025 Apr 2;20(4):e0319536. doi: 10.1371/journal.pone.0319536 (PMC11964218; doi:10.1371/journal.pone.0319536)
Supplement: S2 File — (CSV) [file pone.0319536.s005.csv]

Freq5	Freq95	PeakFreq	Duration	NP	IPI	location	species
70.312	550.781	93.75	0.2695	35	0.0076	10 Km	LF-DS
70.312	375	93.75	0.3454	42	0.0081	10 Km	LF-DS
58.594	609.375	82.031	0.2714	21	0.0128	10 Km	LF-DS
82.031	539.062	117.188	0.297	31	0.0095	10 Km	LF-DS
35.156	878.906	140.625	0.2723	52	0.0052	10 Km	LF-DS
70.312	527.344	105.469	0.1362	16	0.0081	10 Km	LF-DS
70.312	492.188	105.469	0.2363	22	0.0104	10 Km	LF-DS
58.594	679.688	93.75	0.2747	25	0.0272	10 Km	LF-DS
70.312	503.906	105.469	0.251	28	0.008814286	10 Km	LF-DS
70.312	515.625	93.75	0.2519	28	0.008814286	10 Km	LF-DS
70.312	632.812	140.625	0.232	26	0.0081	10 Km	LF-DS
58.594	667.969	93.75	0.2804	31	0.008814286	10 Km	LF-DS
46.875	656.25	93.75	0.2372	26	0.008814286	10 Km	LF-DS
11.719	914.062	70.312	0.2543	28	0.008814286	10 Km	LF-DS
70.312	644.531	152.344	0.2197	24	0.008814286	10 Km	LF-DS
58.594	246.094	140.625	0.0984	11	0.008814286	10 Km	LF-DS
58.594	164.062	93.75	0.0852	10	0.008814286	10 Km	LF-DS
70.312	503.906	93.75	0.2922	33	0.008814286	10 Km	LF-DS
93.75	515.625	105.469	0.1551	17	0.008814286	10 Km	LF-DS
70.312	562.5	128.906	0.1993	22	0.008814286	10 Km	LF-DS
93.75	539.062	187.5	0.2519	28	0.008814286	10 Km	LF-DS
70.312	726.562	82.031	0.3648	41	0.008814286	10 Km	LF-DS
70.312	750	93.75	0.3088	35	0.008814286	10 Km	LF-DS
70.312	433.594	82.031	0.2434	27	0.008814286	10 Km	LF-DS
70.312	550.781	93.75	0.1774	20	0.008814286	10 Km	LF-DS
58.594	398.438	128.906	0.129	15	0.008814286	10 Km	LF-DS
58.594	515.625	82.031	0.1437	16	0.008814286	10 Km	LF-DS
70.312	574.219	93.75	0.2306	26	0.008814286	10 Km	LF-DS
93.75	433.594	175.781	0.1099	10	0.0114	70 m	LF-DS
82.031	433.594	175.781	0.1096	10	0.0109	70 m	LF-DS
93.75	503.906	351.562	0.0998	10	0.0109	70 m	LF-DS
82.031	1031.25	246.094	0.1337	12	0.013	70 m	LF-DS
82.031	1394.531	164.062	0.1581	14	0.0098	70 m	LF-DS
82.031	445.312	175.781	0.1215	11	0.0125	70 m	LF-DS
82.031	562.5	175.781	0.0865	8	0.0117	70 m	LF-DS
70.312	515.625	164.062	0.0871	8	0.0125	70 m	LF-DS
93.75	445.312	269.531	0.0901	9	0.0111	70 m	LF-DS
82.031	410.156	175.781	0.0906	9	0.0111	70 m	LF-DS
70.312	421.875	175.781	0.0917	9	0.0109	70 m	LF-DS
35.156	433.594	175.781	0.0958	9	0.0107	70 m	LF-DS
70.312	375	175.781	0.1039	9	0.0111	70 m	LF-DS
82.031	316.406	175.781	0.115	10	0.0111	70 m	LF-DS
82.031	421.875	199.219	0.1367	12	0.0109	70 m	LF-DS
82.031	445.312	351.562	0.0922	9	0.0115	70 m	LF-DS
46.875	445.312	175.781	0.1025	9	0.0111	70 m	LF-DS
93.75	445.312	210.938	0.0857	9	0.0081	70 m	LF-DS
58.594	410.156	187.5	0.0762	8	0.0107	70 m	LF-DS
93.75	1007.812	292.969	0.0852	9	0.0107	70 m	LF-DS
93.75	785.156	304.688	0.0722	8	0.0098	70 m	LF-DS
93.75	445.312	210.938	0.0789	9	0.0086	70 m	LF-DS
105.469	8144.531	222.656	0.0556	7	0.0092	70 m	LF-DS
82.031	257.812	105.469	0.3035	9	0.019	5 Km	LF-DS
70.312	292.969	105.469	0.2539	9	0.0156	5 Km	LF-DS
70.312	269.531	105.469	0.4787	12	0.019	5 Km	LF-DS
316.406	1699.219	539.062	1.1061	37	0.030902778	70 m	PS
351.562	1769.531	550.781	1.1319	22	0.045914286	70 m	PS
128.906	1335.938	539.062	0.5447	22	0.056495	70 m	PS
351.562	1910.156	562.5	1.0484	13	0.048990909	70 m	PS
292.969	1242.188	527.344	0.5887	36	0.049528571	70 m	PS
304.688	1816.406	550.781	0.9344	19	0.045914286	70 m	PS
351.562	1804.688	539.062	0.5766	10	0.051816667	70 m	PS
363.281	1828.125	539.062	0.782	17	0.062944444	70 m	PS
328.125	1804.688	562.5	1.1133	23	0.04845625	70 m	PS
351.562	1839.844	539.062	1.0073	22	0.048568182	70 m	PS
363.281	1757.812	539.062	1.1465	29	0.04845625	70 m	PS
386.719	1851.562	539.062	0.5898	14	0.045914286	70 m	PS
386.719	1828.125	550.781	1.0868	20	0.051816667	70 m	PS
351.562	1804.688	539.062	0.6229	11	0.062944444	70 m	PS
316.406	1828.125	539.062	0.782	17	0.04845625	70 m	PS
328.125	1804.688	550.781	1.0802	23	0.048568182	70 m	PS
351.562	1828.125	539.062	1.0471	23	0.04845625	70 m	PS
328.125	1828.125	527.344	0.5434	12	0.045914286	70 m	PS
