# Supplementary material for: Soundscape and fish passive acoustic monitoring around a North Sea gas-production platform in the Dogger Bank
Source: PLoS One. 2025 Apr 2;20(4):e0319536. doi: 10.1371/journal.pone.0319536 (PMC11964218; doi:10.1371/journal.pone.0319536)
Supplement: S3 File — (CSV) [file pone.0319536.s006.csv]

Freq5	Freq95	PeakFreq	Duration	NP	IPI	species
775.195	1894.922	1291.992	0.3446	32	0.011476667	Arctic char
31.25	265.625	187.5	0.078	9	0.011157143	Atlantic cod
62.5	281.25	187.5	0.102	11	0.011333333	Atlantic cod
86.133	204.565	129.199	0.153	12	0.01528	Atlantic cod
107.666	193.799	129.199	0.1343	11	0.014933333	Atlantic cod
53.833	322.998	139.966	0.2082	17	0.013886667	Atlantic cod
43.066	301.465	139.966	0.1805	23	0.017604762	Atlantic cod
43.066	322.998	139.966	0.215	17	0.014333333	Atlantic cod
43.066	301.465	139.966	0.1805	15	0.013876923	Atlantic cod
43.066	441.431	139.966	0.094	9	0.013428571	Atlantic cod
43.066	398.364	139.966	0.0925	9	0.0132	Atlantic cod
43.066	301.465	139.966	0.1816	15	0.013923077	Atlantic cod
43.066	409.131	139.966	0.0945	9	0.0135	Atlantic cod
43.066	462.964	139.966	0.1192	11	0.013244444	Atlantic cod
53.833	322.998	236.865	0.2074	17	0.013833333	Atlantic cod
43.066	301.465	139.966	0.1827	15	0.014046154	Atlantic cod
43.066	387.598	139.966	0.068	7	0.0136	Atlantic cod
43.066	387.598	139.966	0.0923	9	0.013185714	Atlantic cod
43.066	441.431	139.966	0.0938	9	0.0134	Atlantic cod
43.066	333.765	236.865	0.2086	17	0.0139	Atlantic cod
10.767	172.266	236.865	0.1873	10	0.02335	Atlantic cod
10.767	172.266	236.865	0.1586	10	0.019825	Atlantic cod
21.533	172.266	236.865	0.1823	11	0.020244444	Atlantic cod
43.066	183.032	236.865	0.9001	53	0.017635294	Atlantic cod
32.3	118.433	236.865	0.234	14	0.019541667	Atlantic cod
43.066	193.799	107.666	0.1913	12	0.01903	Atlantic cod
32.3	183.032	107.666	0.2297	13	0.020872727	Atlantic cod
32.3	193.799	139.966	0.2099	11	0.023333333	Atlantic cod
32.3	183.032	129.199	0.1979	10	0.0247625	Atlantic cod
96.899	344.531	161.499	0.5435	80	0.006967949	Black goby
107.666	344.531	172.266	1.6383	236	0.007044206	Black goby
96.899	376.831	118.433	0.6218	97	0.006535789	Black goby
96.899	376.831	172.266	0.6211	103	0.006145545	Black goby
96.899	366.064	172.266	0.6571	113	0.005921622	Black goby
86.133	355.298	107.666	0.8349	103	0.008287129	Black goby
139.966	430.664	322.998	0.645	144	0.004540141	Black goby
96.899	355.298	118.433	0.8126	114	0.007247321	Black goby
107.666	355.298	172.266	1.2814	189	0.006847059	Black goby
258.398	1841.089	355.298	0.4299	45	0.009993023	Grey gunard
172.266	1356.592	430.664	0.4066	42	0.010165	Grey gunard
247.632	1658.057	452.197	0.3346	33	0.010790323	Grey gunard
150.732	1259.692	452.197	0.2472	32	0.008233333	Grey gunard
31.25	257.812	117.188	30.0327	186	0.163221739	Haddock
46.875	500	125	10.008	120	0.084814407	Haddock
39.062	328.125	125	3.4531	32	0.115073333	Haddock
31.25	179.688	125	5.917	189	0.031984865	Haddock
31.25	335.938	125	0.8552	6	0.17102	Haddock
46.875	515.625	132.812	4.4072	49	0.093748936	Haddock
39.062	242.188	132.812	6.5324	212	0.031251675	Haddock
46.875	453.125	132.812	2.2096	38	0.061369444	Haddock
85.938	2289.062	101.562	2.1115	18	0.1319375	Haddock
46.875	437.5	101.562	0.8295	7	0.16588	Haddock
31.25	187.5	101.562	4.0523	39	0.109548649	Haddock
39.062	218.75	101.562	9.7181	106	0.093451923	Haddock
31.25	187.5	101.562	3.849	84	0.046910976	Haddock
39.062	351.562	117.188	3.2578	9	0.465842857	Haddock
39.062	351.562	117.188	7.4517	226	0.033425561	Haddock
0	492.188	117.188	21.3546	274	0.078495956	Haddock
93.75	761.719	445.312	0.1457	20	0.015083333	Meagre
140.625	738.281	445.312	0.4117	29	0.015237037	Meagre
304.688	574.219	421.875	0.389	23	0.018528571	Meagre
222.656	750	328.125	0.1501	14	0.012491667	Meagre
164.062	503.906	292.969	0.2023	15	0.015553846	Meagre
117.188	597.656	292.969	0.999	64	0.0161	Meagre
269.531	914.062	292.969	0.024	2	0.024	Meagre
128.906	972.656	292.969	0.0436	4	0.0218	Meagre
269.531	937.5	292.969	0.0591	5	0.019666667	Meagre
105.469	679.688	292.969	0.1148	8	0.019116667	Meagre
117.188	656.25	292.969	0.281	18	0.0175625	Meagre
96.899	301.465	292.969	2.9437	114	0.026270536	Painted goby
96.899	279.932	292.969	0.6122	23	0.029152381	Painted goby
39.062	500	312.5	0.0332	5	0.0111	Pollack
62.5	554.688	320.312	0.0551	7	0.01102	Pollack
31.25	578.125	320.312	0.0652	9	0.009314286	Pollack
195.312	710.938	312.5	0.0572	8	0.009533333	Pollack
101.562	546.875	312.5	0.0571	8	0.009516667	Pollack
156.25	507.812	304.688	0.0384	6	0.009575	Pollack
148.438	531.25	312.5	0.0504	7	0.0101	Pollack
93.75	539.062	312.5	0.0472	7	0.00944	Pollack
101.562	507.812	304.688	0.0286	5	0.0095	Pollack
31.25	554.688	312.5	0.0562	8	0.009366667	Pollack
23.438	507.812	398.438	0.0384	6	0.009575	Pollack
39.062	507.812	320.312	0.0474	7	0.00948	Pollack
140.625	656.25	312.5	0.0571	8	0.009483333	Pollack
140.625	578.125	312.5	0.0566	8	0.009416667	Pollack
70.312	507.812	312.5	0.0478	7	0.00958	Pollack
64.6	236.865	139.966	0.7274	55	0.013711321	Shorthorn sculpin
64.6	236.865	129.199	0.9186	70	0.013494118	Shorthorn sculpin
64.6	226.099	139.966	1.4787	109	0.013806542	Shorthorn sculpin
64.6	236.865	150.732	0.5621	43	0.013702439	Shorthorn sculpin
64.6	226.099	139.966	0.4988	38	0.013844444	Shorthorn sculpin
64.6	236.865	150.732	0.3958	40	0.01325	Shorthorn sculpin
70.312	550.781	93.75	0.2695	35	0.0076	LF-DS
70.312	375	93.75	0.3454	42	0.0081	LF-DS
58.594	609.375	82.031	0.2714	21	0.0128	LF-DS
82.031	539.062	117.188	0.297	31	0.0095	LF-DS
35.156	878.906	140.625	0.2723	52	0.0052	LF-DS
70.312	527.344	105.469	0.1362	16	0.0081	LF-DS
70.312	492.188	105.469	0.2363	22	0.0104	LF-DS
58.594	679.688	93.75	0.2747	25	0.0272	LF-DS
70.312	503.906	105.469	0.251	28	0.008814286	LF-DS
70.312	515.625	93.75	0.2519	28	0.008814286	LF-DS
70.312	632.812	140.625	0.232	26	0.0081	LF-DS
58.594	667.969	93.75	0.2804	31	0.008814286	LF-DS
46.875	656.25	93.75	0.2372	26	0.008814286	LF-DS
11.719	914.062	70.312	0.2543	28	0.008814286	LF-DS
70.312	644.531	152.344	0.2197	24	0.008814286	LF-DS
58.594	246.094	140.625	0.0984	11	0.008814286	LF-DS
58.594	164.062	93.75	0.0852	10	0.008814286	LF-DS
70.312	503.906	93.75	0.2922	33	0.008814286	LF-DS
93.75	515.625	105.469	0.1551	17	0.008814286	LF-DS
70.312	562.5	128.906	0.1993	22	0.008814286	LF-DS
93.75	539.062	187.5	0.2519	28	0.008814286	LF-DS
70.312	726.562	82.031	0.3648	41	0.008814286	LF-DS
70.312	750	93.75	0.3088	35	0.008814286	LF-DS
70.312	433.594	82.031	0.2434	27	0.008814286	LF-DS
70.312	550.781	93.75	0.1774	20	0.008814286	LF-DS
58.594	398.438	128.906	0.129	15	0.008814286	LF-DS
58.594	515.625	82.031	0.1437	16	0.008814286	LF-DS
70.312	574.219	93.75	0.2306	26	0.008814286	LF-DS
316.406	1699.219	539.062	1.1061	37	0.030902778	PS
351.562	1769.531	550.781	1.1319	22	0.045914286	PS
128.906	1335.938	539.062	0.5447	22	0.056495	PS
351.562	1910.156	562.5	1.0484	13	0.048990909	PS
292.969	1242.188	527.344	0.5887	36	0.049528571	PS
304.688	1816.406	550.781	0.9344	19	0.045914286	PS
351.562	1804.688	539.062	0.5766	10	0.051816667	PS
363.281	1828.125	539.062	0.782	17	0.062944444	PS
328.125	1804.688	562.5	1.1133	23	0.04845625	PS
351.562	1839.844	539.062	1.0073	22	0.048568182	PS
363.281	1757.812	539.062	1.1465	29	0.04845625	PS
386.719	1851.562	539.062	0.5898	14	0.045914286	PS
386.719	1828.125	550.781	1.0868	20	0.051816667	PS
351.562	1804.688	539.062	0.6229	11	0.062944444	PS
316.406	1828.125	539.062	0.782	17	0.04845625	PS
328.125	1804.688	550.781	1.0802	23	0.048568182	PS
351.562	1828.125	539.062	1.0471	23	0.04845625	PS
328.125	1828.125	527.344	0.5434	12	0.045914286	PS
93.75	433.594	175.781	0.1099	10	0.0114	LF-DS
82.031	433.594	175.781	0.1096	10	0.0109	LF-DS
93.75	503.906	351.562	0.0998	10	0.0109	LF-DS
82.031	1031.25	246.094	0.1337	12	0.013	LF-DS
82.031	1394.531	164.062	0.1581	14	0.0098	LF-DS
82.031	445.312	175.781	0.1215	11	0.0125	LF-DS
82.031	562.5	175.781	0.0865	8	0.0117	LF-DS
70.312	515.625	164.062	0.0871	8	0.0125	LF-DS
93.75	445.312	269.531	0.0901	9	0.0111	LF-DS
82.031	410.156	175.781	0.0906	9	0.0111	LF-DS
70.312	421.875	175.781	0.0917	9	0.0109	LF-DS
35.156	433.594	175.781	0.0958	9	0.0107	LF-DS
70.312	375	175.781	0.1039	9	0.0111	LF-DS
82.031	316.406	175.781	0.115	10	0.0111	LF-DS
82.031	421.875	199.219	0.1367	12	0.0109	LF-DS
82.031	445.312	351.562	0.0922	9	0.0115	LF-DS
46.875	445.312	175.781	0.1025	9	0.0111	LF-DS
93.75	445.312	210.938	0.0857	9	0.0081	LF-DS
58.594	410.156	187.5	0.0762	8	0.0107	LF-DS
93.75	1007.812	292.969	0.0852	9	0.0107	LF-DS
93.75	785.156	304.688	0.0722	8	0.0098	LF-DS
93.75	445.312	210.938	0.0789	9	0.0086	LF-DS
105.469	8144.531	222.656	0.0556	7	0.0092	LF-DS
82.031	257.812	105.469	0.3035	9	0.019	LF-DS
70.312	292.969	105.469	0.2539	9	0.0156	LF-DS
70.312	269.531	105.469	0.4787	12	0.019	LF-DS
93.75	2414.062	175.781	0.8815	14	0.67354	PS
